# Supplementary material for: Physiological role for GABAA receptor desensitization in the induction of long-term potentiation at inhibitory synapses
Source: Nat Commun. 2021 Apr 9;12:2112. doi: 10.1038/s41467-021-22420-9 (PMC8035410; doi:10.1038/s41467-021-22420-9)
Supplement: Supplementary file 3 — Source Data [file 41467_2021_22420_MOESM3_ESM.xlsx]

## Sheet: Figure1
Figure 1b)
Mean sIPSC amplitudes / pA
Vehicle	GABA
-51.586	-116.916
-60.882	-86.525
-55.488	-96.521
-53.911	-116.2
	-77.488
Figure 1c)
Median IEIs of sIPSCs / ms
Vehicle	GABA
604.891	393.328
939.006	207.125
1342.55	562.199
1204	93.1094
	4986.02
Figure 1d)
Peak Amplitudes for cumulative probability chart
Mock					GABA
1	2	3	4		1	2	3	4	5
-79.5928	-39.1039	-45.7473	-62.7893		-3525.19	-100.397	-130.192	-91.9246	-64.9659
-46.3677	-31.1959	-35.8347	-91.8814		-33.1881	-67.5657	-195.009	-71.0086	-50.3087
-36.4552	-49.9792	-43.9958	-53.6912		-44.6092	-130.196	-126.791	-43.8439	-50.1979
-69.233	-64.8462	-45.033	-144.13		-69.289	-156.201	-120.433	-45.8252	-36.9648
-40.2713	-56.074	-72.4076	-67.3135		-125.907	-64.5275	-184.012	-81.5048	-81.1651
-44.7133	-95.3684	-58.0626	-40.2251		-154.578	-85.3016	-354.364	-97.5369	-60.9863
-35.8341	-36.2678	-45.0898	-49.6634		-56.306	-62.4899	-74.6136	-50.1318	-36.508
-118.566	-66.48	-58.6349	-53.9223		-40.9057	-62.7485	-41.1832	-43.4614	-56.819
-44.1741	-37.021	-129.396	-192.78		-54.2496	-76.1965	-116.629	-46.7948	-38.2054
-56.0279	-64.4851	-244.493	-37.6724		-43.8535	-101.603	-72.5009	-151.06	-29.7713
-41.0352	-33.592	-40.5868	-33.7297		-47.599	-90.7398	-183.572	-40.4989	-106.063
-35.6901	-44.2422	-71.1044	-59.4317		-129.549	-106.248	-382.937	-60.0863	-72.7465
-64.4861	-67.7827	-75.6622	-33.9907		-175.752	-143.077	-156.067	-52.1371	-40.3865
-51.5986	-35.4116	-67.8431	-46.5779		-49.7448	-162.585	-178.952	-38.9638	-35.6947
-50.7509	-349.787	-53.4607	-78.9847		-79.3044	-74.3471	-110.1	-59.324	-38.4248
-36.0902	-65.5732	-58.8	-34.8241		-31.4928	-83.808	-214.684	-292.651	-74.4671
-122.278	-46.5583	-53.7153	-68.6228		-41.3618	-84.333	-146.522	-59.2574	-80.1592
-202.422	-51.5751	-47.9309	-143.362		-69.2398	-51.4933	-94.478	-67.7764	-33.6876
-115.837	-69.6682	-103.263	-40.8532		-31.8087	-68.7896	-185.891	-128.552	-44.9251
-94.8784	-52.3793	-63.6428	-65.2331		-90.3045	-88.1178	-131.992	-57.3408	-142.53
-77.642	-20.056	-48.0321	-44.6664		-110.033	-86.1354	-122.307	-56.5602	-132.913
-93.876	-169.013	-52.1838	-32.2245		-39.5211	-78.6867	-80.4997	-84.496	-104.547
-55.4055	-37.7172	-117.44	-46.6384		-51.8365	-122.723	-166.706	-45.3835	-36.3318
-60.8164	-105.979	-46.9054	-114.625		-128.195	-60.3491	-151.13	-60.2817	-65.4678
-82.5459	-21.9596	-69.3696	-33.2723		-46.9306	-55.9124	-132.74	-61.7024	-36.1051
-64.1446	-39.3867	-40.5684	-38.665		-41.316	-110.87	-119.254	-150.868	-91.3084
-69.1945	-35.7149	-63.7835	-95.8242		-45.7805	-102.041	-42.4565	-624.329	-51.3307
-103.053	-39.4534	-39.9083	-52.4025		-25.2593	-132.733	-136.37	-65.8683	-56.6858
-77.0773	-335.006	-61.2594	-38.9364		-43.71	-101.657	-70.9178	-70.1382	-86.6674
-73.1279	-71.6773	-60.7366	-34.6646		-45.6431	-132.078	-147.984	-74.6407	-48.2587
-83.3356	-31.5513	-39.2041	-57.9113		-50.2072	-174.318	-150.351	-76.2191	-72.4762
-66.4218	-62.0127	-42.0335	-97.525		-246.241	-102.672	-89.0598	-58.5797	-67.0291
-76.4718	-86.2272	-34.3556	-48.7392		-103.965	-90.4301	-125.147	-35.7773	-31.0838
-58.3967	-87.7972	-46.5695	-60.5739		-34.8827	-117.394	-147.5	-97.4051	-47.3883
-60.1811	-111.997	-62.8459	-47.9665		-74.642	-86.0608	-181.647	-264.286	-42.1981
-46.1208	-87.8078	-65.8307	-34.8691		-696.581	-65.4065	-143.965	-466.756	-93.7778
-52.4142	-66.8383	-37.8024	-41.771		-154.238	-90.808	-91.2599	-242.986	-47.8484
-62.7234	-101.072	-33.3752	-54.7499		-695.739	-100.163	-104.46	-143.866	-29.784
-37.1326	-33.0739	-40.0072	-40.9694		-61.1608	-56.316	-104.458	-140.155	-39.2977
-75.7141	-72.4643	-45.5732	-63.0816		-368.797	-89.8593	-152.3	-120.663	-83.8039
-44.1195	-23.299	-34.4239	-58.1434		-74.8118	-71.2435	-146.938	-138.239	-55.7718
-63.9068	-35.4337	-78.0188	-52.7175		-49.247	-90.958	-113.22	-139.748	-68.163
-89.0833	-52.9351	-40.4434	-34.6011		-386.951	-113.344	-159.79	-128.539	-178.623
-39.4097	-67.3885	-120.694	-56.9072		-454.695	-88.0871	-117.568	-71.4528	-76.7608
-261.625	-91.5059	-41.098	-61.1895		-60.3505	-78.4921	-112.483	-160.215	-85.3658
-54.4018	-68.6872	-56.6176	-37.6219		-53.7527	-89.7977	-143.951	-266.174	-65.7461
-113.436	-49.07	-112.795	-21.4461		-545.035	-69.2692	-157.675	-334.41	-146.579
-115.319	-260.193	-24.1294	-32.3728		-55.1106	-82.6276	-74.7103	-256.62	-46.9805
-69.3542	-47.0304	-68.0209	-39.543		-429.994	-278.75	-116.197	-234.309	-85.1985
-70.1276	-29.0322	-74.7031	-83.1145		-617.882	-88.0412	-91.2999	-67.6146	-42.8527
-59.5354	-46.1403	-45.9657	-51.2613		-35.9945	-150.368	-192.777	-172.813	-75.344
-53.5145	-40.2236	-43.7105	-43.4709		-64.6825	-129.194	-66.6334	-142.031
-100.961	-64.5181	-53.1052	-27.4812		-85.353	-90.4453	-60.492	-130.99
-44.4762	-62.3762	-51.7829	-53.1548		-167.222	-114.005	-177.699	-159.783
-74.2491	-43.7498	-45.7166	-30.124		-40.1611	-118.92	-126.455	-99.6295
-56.001	-47.3484	-54.216	-52.2261		-65.7511	-113.311	-186.236	-152.033
-55.8885	-41.8021	-74.9946	-67.3233		-52.3193	-136.262	-129.032	-183.684
-106.922	-50.9539	-81.9676	-43.3665		-36.6244	-235.847	-64.7565	-163.428
-67.2845	-103.26	-49.0406	-26.9123		-69.2113	-99.0091	-132.866	-87.3191
-55.4479	-45.0311	-44.4292	-43.0679		-58.1709	-99.0041	-104.312	-189.852
-38.7626	-26.8429	-44.3172	-26.7621		-31.1196	-63.3512	-91.4662	-91.7176
-40.5215	-53.18	-211.502	-69.1825		-74.1251	-277.942	-974.706	-111.309
-37.7299	-31.1756	-70.2489	-38.3975		-55.8231	-91.6017	-181.425	-133.045
-55.5535	-70.8046	-38.9571	-29.3408		-54.5482	-88.2092	-134.309	-359.786
-59.6188	-42.5634	-28.8721	-32.4627		-63.0195	-127.477	-110.163	-186.358
-79.8563	-72.2876	-35.6447	-37.6646		-104.4	-160.916	-147.318	-151.575
-103.526	-44.9083	-66.7455	-34.3675		-55.8423	-65.5253	-121.597	-107.722
-43.6113	-99.18	-190.266	-27.0525		-49.5896	-124.036	-128.597	-116.296
-238.949	-50.0478	-59.7062	-34.4551		-57.8428	-168.934	-257.186	-88.4657
-39.3327	-86.068	-51.7483	-19.9881		-37.568	-109.723	-189.019	-211.867
-52.9365	-23.194	-40.1537	-34.7329		-56.8445	-138.13	-108.718	-172.795
-54.2602	-48.2914	-117.686	-38.1238		-228.411	-111.551	-121.374	-91.7102
-32.3857	-52.1533	-77.4745	-28.6198		-75.3405	-139.543	-132.931	-68.2669
-31.3472	-56.5379	-104.644	-46.9793		-38.003	-124.691	-131.813	-87.9456
-33.1882	-39.5614	-31.9761	-54.7522		-57.6942	-118.951	-68.9715	-359.585
-41.7662	-32.4541	-76.0187	-55.4428		-57.1072	-284.689	-119.578	-174.333
-43.6487	-45.9045	-76.7319	-67.4655		-44.2441	-105.027	-169.812	-132.106
-51.2024	-64.1589	-32.3416	-60.8201		-66.0466	-110.907	-92.2482	-114.454
-84.8784	-33.5072	-33.8982	-115.352		-33.0174	-132.284	-151.266	-66.7602
-66.6305	-54.4709	-49.0431	-54.88		-45.7755	-120.882	-137.925	-127.457
-60.8746	-27.0485	-44.0525	-63.4297		-105.097	-232.113	-120.293	-82.5247
-24.8275	-19.6903	-51.6724	-44.6649		-108.916	-70.3268	-106.737	-193.595
-33.6765	-40.5603	-67.8429	-49.5114		-48.2727	-97.3338	-188.805	-117.385
-38.2372	-65.1285	-32.7767	-59.9037		-87.9369	-175.12	-159.479	-111.167
-29.0714	-39.4552	-85.6682	-88.8257		-29.0106	-93.9933	-131.523	-217.842
-29.497	-54.9322	-43.1511	-91.1681		-30.2761	-82.6366	-127.683	-93.6745
-29.4307	-94.9244	-39.874	-147.407		-28.9457	-135.03	-104.646	-89.5268
-31.458	-64.1883	-76.2533	-48.6454		-27.1373	-95.0502	-159.121	-196.089
-33.1892	-50.6485	-78.9594	-96.0521		-60.2083	-146.728	-188.455	-323.876
-37.3882	-35.0333	-70.7675	-105.075		-24.9931	-81.7977	-121.383	-143.941
-60.8379	-26.8468	-35.5268	-66.6079		-65.4273	-88.6708	-55.5668	-90.9584
-27.4046	-27.2005	-40.4227	-88.1758		-139.004	-299.014	-127.685	-180.53
-37.6985	-50.7207	-116.816	-107.087		-34.8494	-193.037	-52.281	-213.108
-58.0481	-29.5644	-222.893	-85.9941		-84.4591	-91.6342	-63.3385	-177.71
-122.275	-33.3634	-30.5492	-53.8719		-58.79	-118.186	-133.418	-137.174
-74.5496	-28.147	-39.9889	-106.018		-54.4707	-218.044	-60.2272	-93.136
-56.7135	-175.723	-81.0201	-48.5242		-61.7074	-96.5151	-111.172	-295.132
-33.1998	-30.4807	-60.1112	-87.5753		-42.0193	-113.06	-148.94	-57.9023
-59.6145	-37.1841	-106.894	-47.1364		-26.6619	-158.01	-86.7455	-141.222
-74.5316	-26.2122	-90.7718	-55.1045		-58.5057	-86.166	-111.845	-68.031
-54.8152	-40.8248	-57.096	-131.915		-44.596	-79.1022	-126.435	-110.932
-85.2242	-69.921	-56.3122	-52.3078		-38.1249	-88.8193	-101.198	-84.2933
-43.5117	-29.8601	-37.2307	-57.4201		-43.8496	-103.871	-75.777	-115.469
-43.9515	-45.8476	-66.9878	-43.9635		-50.4828	-294.894	-59.0879	-296.431
-29.8298	-28.3195	-66.4487	-88.2236		-67.4512	-85.4422	-70.3456	-123.636
-48.9815	-42.3223	-70.785	-69.8457		-59.4425	-54.2055	-135.68	-161.021
-40.5021	-52.3859	-98.7157	-79.9672		-54.9521	-92.2567	-78.0877	-188.887
-60.206	-20.3881	-47.086	-40.6968		-69.7044	-65.4909	-113.497	-113.93
-54.3374	-54.9722	-134.659	-75.7299		-42.9958	-139.482	-115.037	-101.384
-51.3956	-34.1727	-45.3142	-57.1424		-56.5683	-111.291	-42.7283	-284.154
-36.6758	-66.4597	-49.5173	-33.2251		-38.6954	-103.037	-53.649	-113.356
-54.644	-67.3153	-79.4	-42.9001		-38.6784	-166.27	-155.59	-161.304
-46.0932	-45.6377	-66.3277	-51.9487		-32.9124	-71.5378	-110.823	-79.9543
-46.2338	-36.3844	-30.4522	-102.607		-44.5661	-129.262	-122.653	-92.6345
-61.725	-26.6611	-28.9152	-95.9662		-60.6597	-67.891	-64.5956	-219.648
-45.6699	-65.8678	-43.4957	-164.354		-41.8852	-255.731	-142.125	-80.5238
-76.4967	-33.055	-34.7672	-48.1825		-42.4859	-70.0596	-100.055	-64.7225
-24.5641	-38.4179	-65.3704	-54.8032		-34.7321	-161.89	-55.665	-287.911
-25.0325	-24.8776	-41.0031	-64.3467		-49.6588	-120.625	-57.2392	-205.761
-29.6869	-46.8387	-57.1323	-91.0712		-77.5577	-159.856	-126.009	-87.9204
-37.2213	-34.3228	-28.0609	-56.5671		-60.5459	-85.4641	-80.8037	-172.762
-43.3187	-21.6184	-29.7648	-28.0182		-50.4967	-108.384	-112.893	-177.851
-33.249	-59.906	-64.3155	-37.5934		-79.1844	-128.929	-112.388	-186.333
-38.9474	-763.299	-41.1953	-104.268		-58.7746	-127.216	-134.389	-205.511
-29.9404	-28.5413	-59.841	-57.9936		-233.392	-103.228	-131.982	-144.491
-25.1798	-47.2436	-51.8409	-33.4193		-42.4984	-104.442	-66.5379	-103.878
-39.6946	-58.2206	-40.4921	-47.7805		-40.377	-65.0205	-114.421	-113.646
-32.9284	-61.9082	-41.8125	-56.9361		-58.4454	-119.895	-120.58	-104.42
-68.4287	-56.7614	-44.0724	-55.2624		-29.3201	-213.617	-41.2179	-89.5132
-30.4927	-56.4341	-52.0296	-38.7709		-125.081	-62.8343	-66.9717	-164.896
-21.4665	-36.2609	-48.7216	-117.969		-201.421	-138.353	-38.8036	-94.6592
-64.7863	-47.5552	-45.3598	-59.4535		-48.0424	-82.0595	-107.049	-98.9728
-30.154	-29.5476	-52.7378	-43.8599		-55.3967	-198.521	-107.237	-82.5079
-47.4801	-54.9754	-54.096	-64.3051		-61.5918	-125.137	-120.046	-226.961
-43.0481	-56.4222	-57.4627	-42.6347		-137.102	-139.395	-98.0574	-112.474
-43.1973	-75.6398	-76.418	-37.8764		-53.3597	-63.5788	-109.862	-257.435
-37.7379	-81.2018	-40.719	-38.1242		-42.3836	-117.303	-106.037	-127.075
-47.2562	-32.8741	-49.1333	-114.666		-38.2681	-54.7137	-46.9285	-139.479
-34.8034	-47.1638	-44.0281	-36.3993		-36.6584	-232.07	-92.2912	-79.9615
-39.1127	-62.8742	-53.9227	-48.7561		-51.6328	-134.23	-94.9393	-264.333
-25.1642	-67.8282	-58.3305			-39.5133	-88.6217	-60.6462	-258.035
-68.6696	-40.4292	-58.6024			-43.3851	-170.58	-72.9553	-178.222
-33.5852	-24.0358	-29.3733			-42.6101	-103.637	-85.6163	-75.2056
-37.933	-39.1428	-49.8132			-136.574	-117.935	-109.562	-161.808
-47.3154	-39.3034	-45.9099			-76.1155	-90.7849	-79.1924	-36.5566
-31.6788	-14.7978	-107.137			-44.3248	-88.6937	-85.8202	-280.492
-40.3862	-118.286	-27.1871			-54.2153	-74.2919	-94.449	-53.15
-49.4537	-47.5106	-34.036			-35.2624	-53.565	-68.1336	-139.118
-92.5546	-77.4767	-27.3562			-44.3125	-74.8486	-121.328	-53.3122
-82.4116	-26.9418	-41.6695			-47.579	-118.277	-103.453	-199.593
-76.0638	-40.9491	-73.8341			-27.0657	-72.7894	-97.9434	-80.3895
-32.6672	-36.5445	-38.9099			-46.0829	-70.3581	-73.6346	-81.7741
-57.6628	-49.4573	-127.405			-74.1864	-99.0498	-92.4247	-97.1221
-50.7863	-98.5784	-72.8185			-46.7493	-102.896	-56.9943	-58.7886
-82.7894	-71.8346	-55.102			-94.1155	-66.448	-89.5085	-158.967
-45.9805	-55.9614	-47.3341			-71.8338	-67.522	-83.8641	-126.144
-50.1647	-25.7786	-46.7023			-51.2062	-61.8253	-83.0827	-105.319
-27.6547	-29.1319	-33.4384			-73.466	-61.9905	-52.5957	-159.81
-67.5558	-48.2923	-53.2988			-130.709	-58.0735	-80.7513	-101.583
-33.2537	-43.9537	-37.8766			-146.56	-90.6559	-84.3882	-186.692
-49.4144	-61.179	-33.2852			-98.6297	-111.036	-88.1958	-133.587
-35.4343	-25.6218	-38.8798			-151.518	-84.178	-65.2879	-149.743
-53.9186	-41.0284	-34.0347			-48.3359	-106.159	-95.0649	-72.5772
-38.0052	-29.7324	-68.6132			-92.9893	-127.2	-76.8214	-130.753
-25.9279	-54.0977	-29.7374			-42.6742	-123.994	-205.981	-113.732
-32.8324	-28.7419	-46.5651			-31.4426	-52.5631	-59.0122	-125.266
-33.1582	-57.1763	-26.4066			-148.517	-156.043	-180.042	-108.401
-39.3978	-56.4543	-52.8653			-63.085	-70.9458	-135.676	-59.1777
-39.1648	-48.9714	-38.7045			-78.6918	-73.4602	-217.854	-175.516
-31.9642	-48.0857	-31.44			-74.2707	-100.943	-77.296	-70.3532
-39.2081	-26.8461	-77.9986			-70.8703	-85.8499	-152.282	-53.4119
-30.1659	-25.1628	-45.2521			-32.8706	-89.3085	-100.525	-89.0292
-32.9085	-74.5038	-39.9472			-84.5549	-182.645	-129.076	-163.451
-28.3412	-50.1183	-47.6161			-107.273	-71.7377	-84.0803	-97.6972
-26.6646	-51.432	-87.8018			-92.4355	-77.7695	-93.9577	-103.269
	-50.5469	-63.3436			-2618.91	-146.212	-140.635	-148.15
	-116.276	-69.5433			-76.792	-124.955	-81.1739	-143.807
	-55.1952	-41.6758			-101.676	-111.226	-70.4575	-223.786
	-50.1439	-53.7685			-56.8638	-100.236	-77.596	-99.0019
	-64.3674	-43.8277			-101.791	-172.381	-243.188	-77.6499
	-33.357	-79.2477			-56.2034	-126.687	-197.467	-69.3721
	-84.2737	-48.239			-125.499	-64.9209	-62.6521	-227.636
	-62.4443	-27.208			-44.9636	-77.6331	-88.1043	-76.6833
	-28.8417	-39.4662			-194.748	-81.181	-79.674	-89.3133
	-96.2233	-25.7179			-89.8343	-99.4956	-77.5532	-110.681
	-45.6666	-43.9474			-43.2758	-61.7459	-36.078	-92.7875
	-100.654				-32.9967	-97.9178	-77.5462	-51.3197
	-27.9464				-84.4246	-130.636	-96.7869	-93.3021
	-286.753				-61.0429	-275.652	-97.9014	-110.537
	-51.3223				-140.259	-175.832	-111.769	-171.239
	-50.5294				-34.5471	-132.25	-57.1444	-79.6558
	-28.6986				-30.9658	-95.3359	-102.769	-62.6312
	-34.7181				-34.9334	-112.804	-122.825	-75.4326
	-1214.61				-48.8721	-135.873	-156.021	-75.3803
	-80.7687				-305.889	-112.579	-61.7628	-48.9362
	-38.7662				-52.4738	-127.695	-76.4047	-193.818
	-44.3016				-53.5323	-105.549	-124.569	-123.518
	-80.1031				-43.0244	-117.825	-106.352	-185.614
	-38.6026				-22.4334	-75.2179	-63.4708	-99.5198
	-27.1609				-46.0491	-62.0274	-135.424	-142.307
	-69.8112				-78.435	-85.5179	-51.0756	-67.8242
	-33.5822				-63.1596	-82.6804	-76.5298	-111.609
	-30.5466				-86.083	-85.8895	-65.0868	-49.3205
	-82.2151				-47.3972	-85.0535	-112.262	-94.3628
	-38.1224				-30.0883	-71.4056	-110.303	-165.256
	-41.9968				-25.8189	-64.4159	-50.1501	-59.7267
	-54.2172				-33.8513	-101.741	-116.656	-49.4916
	-39.7713				-35.3766	-92.9975	-89.831	-54.0128
	-35.2295				-44.8787	-79.84	-168.176	-85.8828
	-25.1989				-807.889	-107.853	-94.9335	-101.461
	-35.0437				-34.0025	-95.3199	-118.416	-90.1772
	-81.7693				-77.6265	-66.7775	-111.736	-102.666
	-206.439				-79.5248	-134.41	-168.048	-64.9258
	-26.9001				-32.8154	-127.133	-80.5379	-152.646
	-20.7188				-28.5114	-65.0756	-119.212	-160.751
	-18.6356				-73.6415	-104.831	-78.4223	-88.57
	-38.141				-43.6694	-126.397	-107.154	-154.087
					-29.5872	-95.3109	-92.8122	-84.8086
					-141.34	-118.368	-98.9854	-74.0354
					-96.969	-110.395	-147.61	-96.3931
					-59.7533	-72.7875	-212.013	-62.1931
					-36.2408	-136.996	-79.6118	-107.85
					-52.3039	-88.9669	-89.6323	-135.932
					-39.3877	-58.5629	-80.8462	-205.375
					-77.7158	-354.834	-83.766	-171.34
					-813.588	-57.5414	-69.9432	-130.313
					-46.7787	-121.74	-72.0137	-51.2342
					-44.1163	-225.085	-75.4334	-69.0878
					-37.5524	-105.781	-154.697	-135.826
					-40.5224	-106.497	-90.0489	-82.2352
					-42.6116	-138.896	-74.5803	-144.42
					-43.2424	-162.83	-62.6754	-95.0862
					-205.765	-62.9451	-143.891	-93.1223
					-745.039	-64.2472	-125.275	-112.383
					-23.9329	-130.632	-68.0318	-93.9183
					-40.2823	-135.033	-93.2178	-132.555
					-140.365	-131.54	-136.002	-113.106
					-22.7614	-73.576	-66.7635	-88.9302
					-40.2045	-166.772	-88.3052	-139.606
					-43.7757	-150.025	-86.6311	-113.454
					-102.688	-105.905	-142.709	-85.4186
					-682.646	-91.5847	-72.4562	-79.6868
					-28.597	-101.745	-153.076	-72.9504
					-30.9337	-119.559	-87.6867	-86.1912
					-31.9726	-115.414	-73.2095	-116.096
					-86.0983	-94.7819	-171.5	-146.381
					-47.9992	-90.0484	-72.7111	-182.845
					-240.631	-107.518	-67.5701	-106.904
					-40.7144	-102.73	-31.9194	-73.7499
					-633.047	-165.653	-52.5394	-78.9346
					-1825.25	-92.7127	-76.0206	-182.572
					-158.015	-109.086	-100.519	-226.643
					-319.995	-134.458	-81.4169	-189.474
					-57.8558	-98.0987	-125.514	-80.0778
					-75.0577	-70.3974	-69.4759	-152.982
					-123.189	-70.6499	-118.593	-179.347
					-56.5634	-81.4226	-104.927	-93.8892
					-1461.61	-75.8765	-80.1914	-178.494
					-73.3552	-106.632	-93.8476	-135.741
					-954.004	-113.034	-93.3608	-195.062
					-85.6726	-93.0836	-81.3339	-81.5614
					-157.765	-80.0942	-117.385	-153.276
					-109.162	-59.1098	-82.9705	-230.665
					-741.539	-226.219	-83.4263	-207.793
					-90.5538	-49.3303	-167.857	-182.519
					-42.827	-42.7327	-120.018	-122.704
					-172.615	-82.0683	-55.1664	-108.09
					-31.4936	-92.7749	-55.0801	-88.0525
					-164.43	-101.449	-61.7826	-182.56
					-111.659	-94.5053	-70.5065	-99.7181
					-71.8281	-102.077	-84.0703	-93.1397
					-153.142	-138.982	-49.3192	-100.941
					-50.0073	-69.641	-177.194	-88.39
					-105.873	-102.051	-85.0355	-81.3967
					-33.7353	-156.214	-58.207	-122.535
					-85.7795	-72.0864	-86.7069	-70.9674
					-37.3748	-73.1191	-69.7085	-103.353
					-166.966	-104.751	-100.2	-109.568
					-640.772	-114.41	-96.3783	-127.768
					-494.249	-106.388	-65.8361	-93.8046
					-93.7194	-78.6771	-83.9578	-78.9403
					-102.379	-121.728	-81.3845	-119.919
					-87.5326	-125.051	-78.4162	-108.147
					-146.355	-77.4136	-66.5978	-47.4025
					-137.508	-89.1469	-119.624	-123.977
					-122.942	-89.155	-88.5657	-192.95
					-102.9	-147.133	-66.1466	-168.258
					-141.341	-111.549	-296.957	-96.8404
					-93.7564	-117.38	-204.565	-69.8149
					-57.9273	-87.2362	-80.227	-33.3503
					-107.023	-118.57	-66.432	-167.709
					-91.6281	-76.2487	-81.6642	-190.499
					-120.862	-86.3368	-115.769	-119.735
					-192.589	-81.2513	-140.895	-203.175
					-146.518	-75.5793	-72.9924	-94.1385
					-243.934	-91.3521	-102.775	-205.939
					-88.6321	-68.4308	-62.2941	-264.17
					-79.913	-74.1478	-54.5024	-94.5423
					-143.059	-76.3196	-81.3918	-45.7319
					-120.447	-106.262	-165.47	-121.18
					-94.7772	-79.443	-127.446	-74.1196
					-126.421	-50.9147	-101.784	-107.519
					-78.5841	-98.1319	-100.467	-165.227
					-71.5461	-75.8651	-71.4026	-138.246
					-62.4523	-72.0972	-123.881	-76.1269
					-40.5359	-85.555	-66.523	-55.4096
					-60.0243	-136.358	-105.136	-107.055
					-111.74	-115.99	-156.577	-40.3163
					-60.1399	-86.9736	-71.2879	-65.7152
					-40.8106	-64.8075	-70.1996	-56.5585
					-31.4451	-145.175	-135.662	-56.744
					-38.2629	-123.181	-80.944	-50.7299
					-47.1265	-103.781	-83.7864	-42.2117
					-64.8116	-117.233	-129.484	-47.1173
					-44.0384	-151.87	-88.3826	-43.182
					-45.0429	-107.254	-118.226	-78.5866
					-224.048	-81.1757	-105.192	-98.5102
					-123.418	-89.3465	-108.673	-53.0179
					-141.473	-117.549	-105.063	-47.113
					-202.857	-97.2571	-102.744	-75.6033
					-195.761	-76.6445	-111.856	-180.814
					-215.202	-89.4268	-88.312	-49.38
					-166.198	-118.186	-55.2457	-39.5819
					-235.843	-71.2571	-84.9088	-52.2462
					-144.32	-88.3758	-87.2188	-36.5865
					-160.114	-83.8255	-54.5252	-43.3386
					-153.984	-88.3124	-157.214	-35.7269
					-56.8395	-142.952	-75.2197	-150.7
					-267.559	-118.273	-67.4275	-1019.83
					-117.014	-196.561	-70.8458	-61.6343
					-126.044	-144.472	-69.2395	-24.7894
					-63.0738	-52.4851	-89.042	-43.2824
					-81.9137	-62.2448	-51.4719	-46.2198
					-132.996	-91.1126	-65.1103	-35.3342
					-106.011	-59.3006	-64.814	-71.9102
					-77.5898	-100.499	-137.854	-35.1605
					-129.466	-86.843	-75.7266	-26.2028
					-100.482	-163.869	-34.312	-37.0362
					-201.102	-114.919	-47.8868	-71.7548
					-103.924	-190.531	-75.138	-58.7464
					-98.7549	-97.8279	-97.8016	-65.7358
					-135.874	-121.725	-49.8079	-42.2763
					-126.47	-132.504	-78.1536	-47.2105
					-105.802	-104.833	-89.3737	-62.4522
					-127.793	-80.1242	-71.4481	-68.9125
					-141.631	-134.562	-84.3938	-183.449
					-130.197	-97.2092	-138.032	-52.3356
					-252.789	-104.045	-68.2804	-67.822
					-181.52	-85.6243	-63.1942	-76.886
					-112.931	-69.8733	-35.859	-207.618
					-125.515	-60.8735	-73.2062	-182.583
					-74.6554	-117.797	-68.8306	-243.274
					-79.6867	-113.131	-62.4622	-215.951
					-100.237	-85.1044	-89.1085	-109.679
					-176.551	-86.0584	-63.8395	-124.3
					-77.4942	-80.3004		-154.376
					-94.5462	-81.2424		-157.918
					-91.4677	-63.441		-98.9744
					-88.5063	-68.7374		-136.964
					-238.742	-78.5269		-187.748
					-45.5756	-71.0935		-227.834
					-140.576	-114.179		-163.245
					-65.9095	-76.7446		-151.634
					-58.7623	-89.3748		-198.278
					-100.197	-125.53		-128.381
					-115.2	-65.5056		-146.33
					-78.0357	-67.5225		-235.19
					-172.103	-130.991		-186.904
					-119.073	-400.347		-127.789
					-88.0644	-81.7254		-224.034
					-71.2746	-138.251		-136.55
					-206.687	-107.641		-182.759
					-84.3979	-86.175		-154.058
					-82.4436	-123.12		-167.233
					-125.716	-93.3043		-102.007
					-142.726	-112.606		-381.702
					-97.2622	-142.648		-303.09
					-143.443	-108.764		-154.503
					-45.1183	-157.056		-156.648
					-106.497	-84.9652		-242.774
					-97.3275	-61.8931		-152.039
					-69.0611	-71.5809		-280.654
					-107.748	-99.0001		-259.614
					-56.5519	-164.345		-241.022
					-28.2738	-108.845		-234.088
					-131.697	-69.868		-207.468
					-48.0742	-127.726		-176.857
					-46.8408	-61.929		-132.108
					-41.6569	-83.5133		-145.88
					-27.1894	-224.158		-153.087
					-208.765	-161.918		-186.503
					-162.596	-100.614		-161.161
					-35.7099	-86.4973		-133.512
					-48.0499	-118.622		-128.105
					-54.9693	-130.423		-141.816
					-113.999	-138.315		-244.352
					-34.5207	-71.1166		-151.688
					-35.3133	-127.973		-194.568
					-37.8309	-77.1038		-146.386
					-36.6791	-94.7536		-243.389
					-83.9809	-68.8258		-166.329
					-5865.18	-126.201		-205.684
					-55.425	-144.073		-107.27
					-35.3583	-147.638		-162.551
					-25.0334	-276.066		-332.478
					-37.0825	-60.7982		-164.832
					-84.4577	-120.215		-140.099
					-41.9189	-90.9689		-160.282
					-59.1513	-63.1		-162.882
					-50.6703	-120.565		-285.312
					-92.2647	-74.3367		-44.4813
					-34.7826	-48.914		-124.13
					-64.3885	-56.5048		-167.925
					-53.7072	-46.5715		-182.992
					-26.0257	-83.803		-117.917
					-26.6942	-64.2913		-231.421
					-1343.1	-84.8843		-107.836
					-79.1779	-86.378		-179.122
					-55.0659	-64.0413		-130.244
					-1154.25	-80.373		-290.163
					-69.824	-65.2883		-143.033
					-70.7015	-83.032		-128.395
					-56.4594	-91.7135		-203.13
					-100.949	-71.1979		-158.114
					-55.821	-75.6984		-335.764
					-24.4676	-238.918		-232.6
					-24.5362	-92.6372		-134.4
						-152.969		-107.285
						-70.5342		-160.026
						-102.207		-156.684
						-76.0438		-122.338
						-100.364		-206.244
						-56.8362		-219.939
						-88.5399		-207.028
						-82.3648		-102.852
						-295.909		-104.545
						-129.366		-342.216
						-46.3076		-329.01
						-99.3998		-138.754
						-92.605		-144.277
						-101.902		-106.67
						-98.3705		-269.855
						-70.2458		-213.133
						-87.86		-203.83
						-51.9372		-142.757
						-95.0379		-138.607
						-147.087		-177.892
						-122.44		-69.5113
						-107.106		-101.034
						-81.9626		-119.373
						-132.395		-130.483
						-71.0552		-57.4259
						-143.279		-117.058
						-127.512		-91.6052
						-75.9239		-50.6175
						-96.0164		-151.147
						-98.8493		-173.23
						-55.576		-133.64
						-62.8748		-208.891
						-66.4629		-115.546
						-60.684		-160.428
						-62.093		-146.661
						-105.991		-148.736
						-134.772		-164.361
						-107.816		-104.119
						-75.2768		-146.627
						-90.1402		-199.668
						-83.4057		-212.434
						-54.9168		-115.618
						-82.9419		-124.886
						-74.4208		-186.889
						-64.552		-157.952
						-91.6582		-172.499
						-97.9705		-242.318
						-88.1178		-137.456
						-73.1506		-150.766
						-86.1578		-88.7526
						-59.0084		-173.502
						-141.205		-183.194
						-64.8543		-215.935
						-66.8227		-99.2124
						-75.5485		-168.592
						-102.978		-139.278
						-83.1322		-136.527
						-68.7453		-227.69
						-49.2114		-65.5062
						-173.373		-184.271
						-163.702		-187.508
						-81.8237		-101.052
						-60.5068		-108.998
						-115.806		-349.649
						-119.294		-311.038
						-65.3802		-187.844
						-73.4737		-90.2887
						-53.9425		-125.815
						-93.5659		-267.03
						-103.338		-145.019
						-134.915		-473.636
						-73.2548		-108.561
						-99.7639		-81.856
						-130.615		-147.19
						-91.1463		-131.07
						-84.9101		-79.6709
						-79.6937		-221.773
						-95.5145		-82.4981
						-189.08		-213.542
						-80.4888		-113.692
						-71.0102		-92.8604
						-118.319		-113.617
						-53.9725		-156.468
						-75.5921		-121.535
						-43.5385		-184.815
						-82.5703		-196.384
						-47.694		-113.46
						-58.3034		-48.7375
						-43.5276		-165.079
						-71.4594		-252.972
						-126.66		-167.511
						-81.529		-162.317
						-145.081		-188.638
						-107.972		-175.837
						-82.0708		-146.393
						-133.119		-184.445
						-120.075		-187.265
						-144.284		-92.5194
						-90.4463		-124.066
						-88.612		-71.7603
						-344.626		-79.946
						-110.638		-146.598
						-104.429		-194.177
						-202.251		-80.8179
						-117.639		-98.4455
						-70.6388		-45.3457
						-63.4987		-33.9635
						-74.0297		-99.8611
						-75.8594		-169.574
						-73.4381		-131.168
						-93.9256		-124.531
						-129.113		-178.996
						-116.921		-279.563
						-121.027		-87.2798
						-227.576		-201.95
						-92.9004		-157.72
						-87.586		-195.63
						-78.2017		-150.574
						-87.7659		-223.55
						-117.264		-165.939
						-81.8121		-135.354
						-53.7343		-112.104
						-100.842		-192.588
						-67.2172		-109.797
						-116.107		-145.579
						-152.812		-131.06
						-126.46		-217.252
						-89.8536		-98.9961
						-76.4983		-198
						-59.0395		-121.704
						-62.5438		-186.155
						-76.7789		-277.473
						-160.556		-38.4108
						-73.8941		-158.498
						-78.9675		-197.75
						-84.2369		-95.9536
						-101.232		-108.962
						-168.718		-113.716
						-72.633		-106.957
						-105.536		-130.834
						-121.136		-195.671
						-119.146		-216.483
						-115.573		-54.9763
						-101.775		-57.5629
						-80.7487		-41.8074
						-60.6135		-297.926
						-75.1718		-137.45
						-66.8648		-53.4425
						-119.414		-54.5435
						-138.854		-296.103
						-125.96		-42.8085
						-100.699		-104.277
						-112.773		-119.014
						-126.352		-157.091
						-130.186		-303.089
						-88.1302		-70.186
						-52.1889		-130.853
						-68.3923		-182.112
						-122.778		-95.6178
						-69.6648		-78.149
						-53.0875		-176.784
						-117.317		-3444.26
						-81.266		-53.4877
						-47.0409		-75.532
						-75.5965		-129.391
						-89.728		-125.432
						-225.055		-81.9867
						-63.941		-67.1816
						-101.181		-94.2641
						-85.8174		-56.6244
						-67.6554		-77.8401
						-67.4562		-124.648
						-129.046
						-54.9621
						-252.133
						-156.211
						-64.0226
						-71.7154
						-56.7617
						-88.4308
						-125.831
						-52.814
						-83.2821
						-75.6303
						-71.9726
						-73.2285
						-90.3795
						-86.43
						-57.2758
						-238.425
						-52.3928
						-74.0656
						-52.1114
						-71.8984
						-108.671
						-37.7087
						-62.4118
						-165.17
						-126.763
						-81.6609
						-147.035
						-58.8244
						-92.7972
						-116.373
						-95.1413
						-88.069
						-63.9579
						-57.9107
						-187.992
						-67.9495
						-147.877
						-67.7578
						-77.1604
						-55.7482
						-58.2695
						-52.4684
						-78.2572
						-95.314
						-68.4228
						-58.1355
						-58.8133
						-209.943
						-97.1928
						-125.471
						-60.7251
						-46.4394
						-80.153
						-129.094
						-151.694
						-65.8231
						-60.7931
						-87.5856
						-151.499
						-94.922
						-76.9765
						-88.3659
						-95.6466
						-112.939
						-86.0897
						-51.4127
						-48.3479
						-109.498
						-80.3391
						-149.76
						-83.712
						-102.551
						-90.9761
						-93.4477
						-119.478
						-102.162
						-82.0914
						-62.067
						-71.4147
						-49.3328
						-55.9209
						-55.5867
						-80.2717
						-85.8462
						-73.1765
						-67.1549
						-79.3386
						-77.7096
						-130.103
						-65.2009
						-80.8057
						-95.655
						-97.2849
						-67.8733
						-98.9553
						-205.854
						-86.2861
						-61.2251
						-105.199
						-85.7568
						-262.986
						-52.273
						-64.6987
						-84.5064
						-141.654
						-79.5865
						-242.333
						-99.3354
						-153.691
						-166.058
						-71.1934
						-102.7
						-199.994
						-129.918
						-72.5864
						-78.3156
						-74.8384
						-230.412
						-112.679
						-71.1716
						-118.73
						-226.054
						-89.8858
						-52.7726
						-71.5198
						-209.437
						-92.7364
						-86.7411
						-129.234
						-121.682
						-62.408
						-172.914
						-111.398
						-77.3257
						-61.1823
						-94.1175
						-82.704
						-71.1957
						-154.573
						-84.8047
						-132.613
						-75.1099
						-62.5495
						-160.698
						-108.495
						-75.7497
						-110.094
						-263.344
						-68.0547
						-88.8695
						-102.389
						-73.4846
						-70.3554
						-61.7392
						-81.4446
						-117.609
						-88.7977
						-105.165
						-128.529
						-76.7537
						-113.372
						-64.6985
						-59.3288
						-107.954
						-97.9871
						-85.7813
						-73.4079
						-112.459
						-89.2352
						-76.0437
						-70.5393
						-91.1948
						-126.75
						-62.9116
						-80.5352
						-71.4391
						-65.6626
						-196.171
						-103.897
						-86.7353
						-59.3708
						-88.5788
						-52.4793
						-60.1482
						-65.4149
						-236.817
						-54.2597
						-78.54
						-164.124
						-76.7314
						-87.1122
						-60.8922
						-73.5032
						-65.2867
						-88.2913
						-103.401
						-116.761
						-96.8262
						-65.4425
						-170.443
						-100.115
						-66.1448
						-133.305
						-117.331
						-62.7557
						-84.0855
						-58.6715
						-61.6569
						-71.0355
						-67.8366
						-69.2964
						-70.3885
						-79.1338
						-83.861
						-81.123
						-115.727
						-73.0182
						-73.4705
						-77.3451
						-68.6879
						-182.491
						-166.269
						-244.743
						-308.88
						-200.543
						-72.6994
						-183.487
						-68.2803
						-89.4891
						-236.208
						-71.4986
						-74.2485
						-98.94
						-58.0827
						-93.6092
						-203.643
						-128.922
						-118.645
						-90.0057
						-86.3897
						-97.7673
						-84.0684
						-87.3135
						-89.0489
						-68.9164
						-102.957
						-282.277
						-49.7027
						-91.7356
						-66.8813
						-67.8955
						-118.753
						-75.1786
						-69.5187
						-54.4842
						-70.2303
						-102.588
						-69.1631
						-70.8197
						-75.3971
						-87.4421
						-86.8319
						-152.434
						-66.591
						-167.1
						-77.9782
						-64.1096
						-114.018
						-141.574
						-93.4438
						-63.3929
						-55.6375
						-82.4051
						-66.5405
						-66.4025
						-57.0597
						-49.6041
						-90.5027
						-48.5485
						-73.0435
						-118.821
						-91.1126
						-68.1306
						-85.113
						-79.6689
						-140.441
						-87.905
						-130.059
						-73.542
						-83.2965
						-70.5504
						-48.4517
						-65.149
						-176.156
						-50.8755
						-114.26
						-109.129
						-132.628
						-68.5699
						-95.8401
						-84.6484
						-137.864
						-68.5263
						-64.3484
						-107.778
						-82.059
						-108.235
						-61.6505
						-63.9403
						-71.182
						-89.1923
						-139.901
						-78.2107
						-134.19
						-80.9089
						-105.94
						-48.558
						-139.598
						-173.667
						-60.5959
						-112.454
						-113.565
						-150.845
						-72.2319
						-80.9166
						-77.0262
						-75.2123
						-45.4774
						-58.8425
						-53.2331
						-87.9147
						-84.8129
						-55.1224
						-228.757
						-59.7459
						-85.2584
						-118.125
						-100.742
						-64.0276
						-117.624
						-46.3137
						-191.416
						-114.048
						-47.1935
						-112.685
						-64.8705
						-83.6137
						-46.2063
						-67.9941
						-69.794
						-233.066
						-112.536
						-75.5627
						-61.6617
						-63.3013
						-119.298
						-86.5298
						-77.3183
						-70.4978
						-65.5474
						-147.869
						-109.948
						-91.1689
						-77.0977
						-182.692
						-79.3178
						-72.1536
						-67.8685
						-57.1909
						-58.7077
						-149.679
						-56.9852
						-190.452
						-45.4317
						-52.3072
						-74.4135
						-54.779
						-60.7158
						-112.082
						-71.2059
						-101.749
						-110.124
						-138.195
						-106.799
						-45.7801
						-121.844
						-87.8746
						-105.211
						-86.7569
						-62.7667
						-85.8438
						-215.486
						-139.485
						-107.643
						-51.512
						-116.135
						-65.6332
						-67.9066
						-97.6766
						-74.3924
						-92.4582
						-46.6087
						-173.819
						-67.8297
						-106.019
						-86.4697
						-60.2734
						-123.628
						-49.897
						-142.592
						-53.9606
						-67.0802
						-88.2175
						-125.845
						-70.8559
						-69.2111
						-58.4521
						-180.229
						-87.0281
						-55.924
						-133.488
						-69.2112
						-83.4177
						-75.06
						-82.7103
						-132.812
						-55.5815
						-58.927
						-68.807
						-176.517
						-85.5738
						-87.6117
						-77.8199
						-95.1293
						-49.8649
						-101.067
						-142.134
						-96.5994
						-81.5244
						-99.917
						-72.2954
						-116.438
						-75.4413
						-91.876
						-103.55
						-99.511
						-90.2284
						-111.162
						-230.049
						-100.908
						-72.1455
						-107.051
						-290.301
						-165.217
						-132.152
						-154.763
						-103.968
						-102.346
						-79.3747
						-105.88
						-113.518
						-105.963
						-132.746
						-222.846
						-93.4093
						-108.898
						-100.065
						-123.305
						-134.113
						-158.356
						-235.58
						-76.693
						-186.74
						-85.6508
						-234.558
						-131.494
						-122.053
						-117.681
						-125.022
						-134.603
						-93.8466
						-163.655
						-126.27
						-102.441
						-131.358
						-103.491
						-222.116
Fig 1e)
Max rise rates for cumulative probability chart / pA/ms
Mock					GABA
1	2	3	4		1	2	3	4	5
-225.449	-99.5457	-73.9988	-179.304		-3106.47	-135.973	-112.593	-74.9555	-111.63
-97.7545	-59.5341	-73.5959	-192.349		-69.9951	-108.429	-142.534	-93.0323	-60.4348
-65.2096	-120.163	-97.0956	-126.213		-71.0159	-182.09	-105.143	-89.489	-83.1082
-117.205	-171.879	-89.5092	-253.426		-93.068	-242.996	-86.4461	-88.5938	-68.6124
-67.3024	-180.659	-109.011	-115.843		-273.003	-108.429	-118.069	-90.1094	-108.84
-71.0844	-213.738	-134.68	-81.1434		-169.032	-136.874	-406.435	-159.716	-170.743
-58.5919	-83.8794	-69.1501	-191.827		-105.468	-157.046	-151.526	-82.1328	-52.1307
-183.658	-175.325	-60.3922	-82.9112		-67.2127	-79.4793	-64.3872	-72.8017	-67.2247
-72.0709	-118.356	-275.331	-321.702		-67.628	-73.1634	-151.511	-86.5215	-87.7009
-73.8381	-137.728	-112.696	-62.7302		-70.1178	-174.235	-72.758	-186.316	-42.1974
-75.1488	-86.438	-80.6281	-55.5919		-86.1544	-113.291	-334.818	-111.213	-248.734
-66.9112	-89.6078	-65.6681	-50.8281		-119.255	-127.457	-462.961	-82.6589	-135.283
-112.434	-152.837	-161.537	-78.3789		-124.47	-298.534	-258.547	-70.5829	-82.5733
-112.736	-53.327	-130.806	-73.2435		-69.7374	-156.609	-151.373	-50.8242	-61.2002
-74.7188	-194.164	-59.4544	-91.9639		-97.0306	-163.728	-248.85	-90.8997	-79.7209
-83.7554	-120.803	-115.621	-53.6424		-55.4635	-141.169	-311.227	-229.184	-178.487
-282.438	-80.2236	-83.8173	-169.309		-60.4251	-189.962	-287.358	-79.4232	-90.9573
-210.272	-116.498	-73.4961	-269.969		-168.596	-125.426	-139.082	-134.77	-72.6722
-141.469	-129.157	-247.658	-108.952		-56.5204	-86.9277	-203.387	-261.544	-126.79
-69.7398	-150.258	-127.992	-81.1217		-165.221	-186.028	-124.314	-108.782	-265.259
-97.8564	-52.3495	-61.6185	-77.4069		-79.5371	-124.044	-197.052	-90.8001	-90.2214
-101.396	-434.438	-68.1712	-76.8268		-53.6022	-169.248	-114.787	-129.165	-199.814
-69.7292	-91.0309	-208.216	-134.326		-58.7662	-205.031	-178.409	-74.5827	-84.9111
-103.236	-293.573	-83.2988	-88.4543		-77.7656	-162.694	-176.055	-114.371	-130.168
-95.9381	-60.6847	-95.9876	-90.084		-52.8978	-110.559	-234.626	-113.456	-88.1273
-77.2201	-101.317	-78.2674	-62.9342		-71.5534	-174.85	-239.536	-285.15	-85.3343
-144.428	-72.3858	-93.86	-248.962		-108.897	-136.811	-81.3347	-642.29	-146.786
-147.197	-127.563	-82.9026	-86.735		-54.2767	-131.234	-207.146	-105.678	-88.9202
-116.788	-92.2936	-88.1191	-62.7767		-54.3216	-181.899	-138.54	-117.03	-236.878
-77.5606	-190.86	-159.94	-63.4733		-68.4922	-151.911	-154.991	-122.683	-72.1816
-95.6393	-62.2389	-83.2279	-159.776		-97.3086	-385.299	-156.611	-132.443	-137.43
-110.655	-144.325	-61.9043	-186.276		-138.006	-117.233	-226.061	-74.9785	-165.61
-94.7903	-236.449	-62.1445	-81.4271		-187.104	-96.8456	-146.71	-60.7487	-61.0645
-111.635	-191.886	-122.764	-139.99		-52.6082	-166.581	-263.707	-150.281	-134.85
-112.324	-261.634	-74.2201	-63.7188		-105.083	-153.058	-342.558	-425.146	-79.1549
-66.554	-294.872	-73.1465	-40.2656		-629.29	-101.858	-131.488	-338.363	-184.072
-109.825	-211.101	-69.7773	-67.5521		-87.2494	-147.581	-186.971	-260.648	-97.2096
-115.067	-271.779	-62.5801	-102.294		-669.638	-94.1667	-99.5187	-136.357	-76.6885
-79.2374	-72.2697	-66.3229	-86.0091		-61.4635	-112.349	-225.181	-162.432	-157.581
-111.87	-143.989	-58.3607	-133.994		-335.24	-132.729	-147.323	-210.583	-214.644
-112.39	-45.6067	-64.8646	-98.1725		-148.49	-71.5098	-122.184	-263.232	-115.88
-124.305	-74.5852	-94.8477	-67.0078		-86.7363	-168.589	-104.25	-273.023	-99.6191
-282.883	-136.315	-74.4193	-53.1836		-345.783	-174.549	-338.197	-232.223	-180.136
-107.473	-163.577	-78.0729	-68.2324		-439.736	-112.447	-119.879	-92.6979	-235.138
-209.209	-172.78	-90.7533	-166.566		-96.9674	-106.914	-97.7656	-247.678	-134.755
-95.8874	-187.031	-110.137	-116.258		-47.138	-85.0072	-209.795	-479.379	-113.75
-101.589	-81.3433	-211.717	-46.3906		-524.173	-134.846	-142.266	-314.962	-522.959
-134.779	-233.242	-51.5833	-53.0938		-59.8581	-197.674	-175.202	-287.6	-179.363
-82.1908	-66.3879	-96.8008	-59.4603		-488.868	-166.062	-139.194	-203.57	-250.583
-76.4128	-73.8654	-93.2975	-188.008		-550.974	-144.8	-103.514	-121.174	-122.837
-120.103	-120.261	-67.6367	-93.7585		-76.3769	-142.709	-252.895	-177.374	-152.062
-101.949	-49.122	-74.183	-67.429		-82.8874	-290.88	-138.399	-204.488
-96.5124	-165.577	-69.972	-40.3503		-86.5703	-176.556	-118.669	-241.577
-72.2832	-176.902	-72.7897	-86.304		-402.562	-109.475	-364.105	-177.254
-104.217	-122.759	-98.2747	-44.263		-64.1549	-101.222	-302.316	-178.729
-85.513	-74.3792	-64.194	-126.303		-74.3874	-282.502	-161.061	-190.391
-80.6771	-59.9375	-124.328	-113.488		-66.0892	-245.379	-96.1887	-237.316
-110.971	-95.6969	-138.322	-81.1322		-69.9538	-184.989	-89.9668	-274.63
-64.9727	-87.3324	-133.983	-54.0996		-70.7005	-240.585	-101.158	-102.544
-90.276	-134.653	-70.9831	-48.8151		-55.3958	-111.7	-139.688	-296.543
-70.6999	-72.0186	-71.0475	-50.9225		-77.2441	-118.12	-157.827	-91.5612
-66.5345	-95.4144	-169.995	-81.6361		-195.396	-335.376	-798.706	-192.274
-74.2604	-105.104	-160.406	-56.2454		-115.231	-96.7812	-156.831	-144.176
-92.0749	-212.512	-58.8639	-48.0339		-84.153	-207.236	-174.87	-195.007
-81.4277	-104.641	-50.61	-89.4225		-115.535	-246.668	-103.252	-338.893
-216.536	-162.572	-74.0996	-47.8464		-191.317	-246.776	-120.398	-297.721
-177.879	-126.891	-55.7201	-66.8164		-154.573	-125.1	-112.996	-161.732
-89.1302	-236.699	-97.7506	-44.8333		-77.1133	-189.565	-159.812	-187.33
-257.401	-132.765	-89.0944	-77.7702		-124.995	-126.199	-472.155	-156.781
-86.0124	-215.792	-65.5944	-35.3665		-119.923	-188.548	-237.671	-201.289
-121.615	-58.39	-75.5996	-63.7285		-99.2721	-314.341	-105.282	-283.169
-145.654	-93.5207	-76.291	-52.9023		-217.339	-175.261	-256.965	-170.136
-76.7826	-145.85	-89.1569	-53.3014		-141.268	-239.995	-196.706	-109.15
-89.7695	-157.152	-230.828	-52.9707		-93.6699	-214.291	-116.294	-131.799
-56.1615	-73.138	-86.8379	-84.0085		-68.832	-178.131	-186.231	-490.883
-47.6562	-94.7865	-120.337	-137.941		-111.879	-298.152	-100.256	-269.115
-92.3685	-110.584	-63.125	-133.34		-99.5059	-207.451	-285.859	-235.094
-92.0964	-188.286	-51.0241	-103.803		-112.356	-146.768	-139.374	-189.953
-169.277	-75.6097	-65.4883	-106.694		-68.567	-173.843	-104.926	-98.7812
-148.293	-145.154	-66.8418	-110.788		-97.6901	-186.583	-121.388	-239.04
-98.2018	-54.7326	-53.0085	-186.91		-180.021	-164.113	-155.605	-165.077
-54.612	-46.9688	-82.6113	-85.8223		-201.329	-181.499	-97.7031	-262.219
-55.7018	-54.749	-124.775	-75.3516		-77.8027	-218.712	-371.623	-201.697
-56.3066	-211.314	-62.0378	-119.712		-90.2461	-157.394	-133.624	-202.329
-57.3099	-72.7183	-135.541	-209.803		-57.3581	-88.9188	-114.336	-232.366
-60.0723	-143.305	-60.3125	-158.69		-51.9492	-178.634	-92.3047	-105.865
-48.9707	-231.059	-66.3828	-329.941		-55.9616	-247.601	-125.719	-183.986
-64.2708	-184.817	-181.638	-116.852		-64.819	-109.603	-186.805	-368.393
-54.0286	-103.437	-124.697	-186.827		-68.8646	-170.542	-402.012	-294.027
-90.9219	-55.6286	-78.6152	-217.156		-56.1022	-141.746	-123.398	-239.622
-120.193	-54.3031	-67.0443	-147.035		-79.7943	-216.809	-120.326	-189.333
-50.5788	-52.7415	-69.8001	-235.745		-291.908	-330.013	-112.443	-228.072
-67.0111	-141.935	-254.349	-239.942		-68.7786	-208.558	-124.251	-365.27
-127.396	-60.2637	-454.87	-154.641		-88.6367	-167.866	-134.941	-298.365
-88.9928	-65.3854	-43.6094	-175.718		-84.8795	-127.991	-155.148	-157.454
-59.4076	-60.946	-74.2012	-118.368		-66.1491	-213.419	-167.598	-158.631
-68.1283	-139.205	-205.062	-139.855		-88.6856	-214.205	-223.732	-534.98
-44.1992	-90.7642	-93.1048	-124.508		-79.8802	-239.594	-238.639	-100.453
-73.8795	-92.1969	-89.8008	-111.565		-52.8457	-175.571	-100.065	-184.842
-58.9466	-46.706	-71.1139	-155.886		-85.4629	-202.458	-309.846	-86.1562
-79.7494	-90.848	-76.0052	-297.838		-79.6699	-97.6475	-94.2773	-190.117
-76.5872	-204.037	-60.1198	-95.9362		-69.9336	-136.087	-263.794	-160.445
-59.0736	-82.2481	-58.2318	-162.206		-68.5736	-190.996	-98.4707	-171.085
-61.1816	-89.7975	-206.096	-110.282		-51.5898	-167.036	-110.436	-338.887
-50.7155	-49.4788	-89.3555	-220.814		-108.076	-103.111	-56.8262	-203.535
-69.75	-120.467	-71.556	-159.122		-94.3477	-108.901	-170.255	-295.342
-63.4714	-112.547	-187.396	-153.332		-86.6231	-126.868	-82.1068	-239.345
-113.322	-56.0047	-69.7578	-80.4609		-161.968	-73.7146	-85.3874	-178.527
-94.5911	-140.43	-123.348	-81.7865		-58.9076	-258.064	-109.085	-203.678
-64.3138	-75.2456	-105.868	-177.307		-72.6856	-256.927	-72.2253	-428.088
-80.9095	-180.412	-87.9792	-135.19		-80.9264	-218.549	-110.96	-165.399
-61.9746	-107.188	-196.845	-143.999		-57.3451	-202.866	-133.331	-234.318
-54.2129	-162.344	-62.7272	-142.765		-67.8991	-100.011	-117.531	-187.51
-83.5449	-101.574	-51.4538	-180.362		-54.3893	-119.057	-104.478	-131.319
-51.5658	-57.6854	-55.9375	-137.618		-75.1322	-86.3125	-114.612	-206.919
-66.1784	-150.863	-79.196	-136.936		-78.8835	-178.666	-153.79	-176.553
-56.2148	-64.5173	-73.4238	-98.5283		-90.069	-152.818	-81.9258	-156.643
-50.9961	-106.801	-97.7624	-158.854		-50.4993	-118.633	-83.3464	-442.556
-52.0775	-45.4173	-81.4733	-190.009		-182.101	-290.531	-67.6413	-308.262
-47.6413	-104.494	-66.696	-260.06		-164.8	-243.71	-77.9967	-140.719
-43.8503	-80.1585	-60.4531	-158.973		-89.5475	-123.133	-91.5638	-201.486
-44.6758	-51.0671	-49.875	-83.2217		-125.546	-224.788	-89.515	-252.88
-41.2643	-142.875	-104.455	-117.293		-150.486	-218.158	-113.351	-166.367
-52.0039	-556.029	-60.0547	-91.6328		-124.906	-274.72	-133.527	-221.077
-64.1543	-68.1475	-95.6595	-136.814		-216.604	-265.184	-82.6309	-311.38
-44.4284	-102.515	-70.1894	-88.3975		-76.2285	-222.44	-58.0358	-210.999
-59.0176	-94.8047	-95.9837	-176.8		-100.558	-192.97	-105.971	-199.263
-83.6712	-152.202	-88.3314	-129.895		-121.169	-244.922	-94.6068	-151.138
-160.931	-137.077	-72.4408	-168.173		-62.7409	-136.352	-55.7214	-185.138
-85.0951	-93.6491	-112.941	-120.955		-104.541	-74.0521	-68.8639	-246.882
-38.6836	-60.2015	-87.4896	-412.871		-151.867	-98.8763	-74.9251	-138.491
-68.9837	-73.3836	-98.6465	-183.179		-77.1374	-100.572	-81.1849	-107.562
-63.5928	-56.605	-70.8451	-130.249		-124.69	-276.293	-105.564	-103.41
-120.763	-124.707	-83.5202	-124.763		-99.6999	-249.956	-101.132	-318.891
-89.3691	-145.172	-126.714	-130.94		-176.988	-263.465	-231.729	-186.732
-124.253	-174.247	-157.257	-129.472		-71.4147	-153.427	-107.706	-303.734
-73.6641	-159.618	-84.054	-131.318		-77.8119	-138.181	-124.297	-268.434
-101.133	-85.7562	-79.0534	-315.376		-75.9824	-99.5192	-83.7715	-286.027
-86.3877	-101.708	-67.0846	-100.046		-54.0156	-235.426	-78.1576	-113.872
-119.641	-160.959	-157.532	-193.88		-78.7702	-206.828	-80.0801	-279.63
-52.7559	-122.817	-136.752			-73.459	-138.039	-130.252	-215.368
-108.358	-99.8444	-233.284			-62.3438	-99.3945	-96.7155	-276.354
-110.73	-43.6047	-73.876			-83.1335	-187.556	-70.7897	-115.286
-110.801	-70.1582	-82.292			-102.904	-215.514	-108.818	-207.488
-102.318	-132.972	-82.5273			-94.3275	-214.738	-72.5033	-90.5013
-62.5293	-57.6584	-127.265			-79.5951	-192.504	-70.0638	-473.583
-71.6582	-329.068	-104.101			-93.9661	-138.383	-84.4434	-112.175
-94.5635	-131.516	-91.0664			-63.763	-81.4892	-80.4772	-272.325
-99.6152	-228.631	-79.1133			-108.231	-110.079	-108.038	-84.1908
-64.7461	-62.8677	-122.87			-74.6152	-115.085	-98.6549	-188.561
-88.3418	-89.0186	-210.708			-61.8438	-141.73	-83.6647	-107.354
-87.3027	-65.1558	-79.2256			-97.3444	-145.666	-141.039	-146.36
-69.5303	-185.66	-404.784			-113.365	-202.15	-104.153	-201.387
-85.3291	-76.3141	-250.244			-68.4316	-193.406	-90.7194	-106.235
-89.7158	-164.657	-135.312			-212.787	-101.362	-65.7832	-254.633
-59.2734	-97.543	-104.553			-168.492	-105.656	-73.0013	-219.33
-79.0127	-58.0358	-78.7178			-60.9427	-87.8714	-92.9043	-199.678
-56.3711	-63.6652	-136.651			-174.007	-136.465	-69.7624	-315.827
-85.792	-158.412	-121.374			-248.428	-88.0168	-64.3919	-184.711
-94.9072	-104.965	-92.0332			-320.211	-77.4401	-184.36	-309.312
-77.4609	-169.781	-113.992			-232.49	-187.255	-79.8646	-190.676
-71.0791	-53.6003	-92.1318			-191.087	-143.782	-107.928	-213.053
-73.3848	-72.3936	-93.6689			-55.1185	-214.542	-179.805	-155.577
-119.062	-95.1239	-213.941			-191.485	-259.496	-75.2969	-197.163
-87.1289	-153.975	-82.6856			-61.401	-143.05	-404.893	-216.561
-117.892	-73.2821	-112.254			-59.6836	-82.9701	-87.431	-250.095
-49.5576	-159.773	-101.154			-368.383	-257.62	-351.195	-158.407
-83.8867	-144.682	-113.075			-143.189	-86.6827	-120.059	-70.0814
-61.4121	-110.487	-81.1719			-171.276	-92.0924	-421.403	-302.719
-68.7627	-108.409	-120.76			-149.953	-195.392	-132.273	-97.0039
-81.5439	-61.1335	-103.53			-153.979	-133.323	-331.226	-89.3763
-78.0615	-58.5076	-153.318			-100.916	-204.419	-93.6276	-158.872
-64.6787	-169.379	-108.829			-224.669	-168.537	-233.148	-160.125
-61.8721	-157.499	-138.58			-219.887	-155.904	-141.308	-93.7624
-40.7598	-75.7754	-285.745			-231.574	-195.144	-78.321	-149.796
	-151.031	-237.36			-1754.79	-186.793	-235.409	-101.016
	-266.116	-186.383			-189.849	-203.082	-163.663	-245.108
	-144.516	-67.2793			-241.613	-173.939	-94.4844	-239.739
	-146.471	-112.565			-57.9284	-199.199	-92.5638	-142.9
	-153.98	-164.29			-213.095	-295.806	-467.384	-152.681
	-55.7533	-186.062			-59.3411	-305.996	-370.285	-139.868
	-190.83	-65.9004			-100.7	-110.725	-163.096	-271.34
	-143.181	-81.3975			-98.0293	-104.916	-195.768	-118.394
	-75.9567	-103.442			-375.184	-141.258	-78.513	-183.952
	-205.436	-77.2061			-73.3131	-144.673	-131.929	-177.197
	-141.643	-85.4394			-60.1725	-73.8065	-56.8438	-167.536
	-230.909				-56.7513	-114.194	-116.24	-113.411
	-87.7327				-93.306	-225.129	-76.6986	-136.669
	-272.083				-71.9232	-224.32	-206.267	-150.714
	-106.865				-320.194	-149.203	-247.224	-246.439
	-133.554				-42.7689	-279.495	-110.608	-145.109
	-108.263				-54.7148	-112.989	-175.465	-141.582
	-118.603				-49.5957	-129.875	-244.419	-141.582
	-656.719				-60.2012	-279.463	-358.605	-139.954
	-299.111				-228.172	-183.083	-189.698	-121.729
	-130.163				-57.6224	-185.846	-190.421	-234.99
	-84.1887				-81.194	-184.787	-269.447	-225.194
	-205.759				-67.0026	-236.708	-311.438	-240.165
	-114.311				-47.903	-98.0565	-90.4642	-204.346
	-99.3477				-95.7839	-86.2668	-277.814	-220.329
	-274.856				-137.719	-127.141	-119.734	-94.9805
	-91.0396				-106.876	-96.8711	-166.208	-200.79
	-87.3887				-96.2383	-110.916	-108.189	-71.692
	-304.753				-74.2025	-101.631	-254.682	-149.012
	-134.833				-55.4473	-129.917	-189.833	-153.443
	-102.726				-46.0299	-102.392	-163.519	-79.571
	-192.487				-45.2591	-157.201	-283.449	-142.341
	-176				-49.2513	-134.617	-154.897	-100.627
	-108.13				-74.7461	-101.118	-290.551	-178.809
	-84.5222				-775.73	-264.332	-204.682	-158.663
	-108.294				-53.8633	-93.7552	-138.472	-161.861
	-321.598				-122.421	-126.391	-267.663	-168.602
	-470.078				-239.621	-332.117	-342.029	-108.346
	-112.071				-42.7526	-173.749	-74.7324	-198.031
	-41.2283				-44.8711	-112.487	-293.104	-311.642
	-77.3521				-148.339	-300.108	-176.219	-115.58
	-135.408				-44.4076	-281.48	-161.863	-218.85
					-59.5143	-187.262	-208.333	-142.041
					-75.2461	-156.889	-149.026	-137.117
					-74.2494	-172.674	-321.956	-218.163
					-70.3945	-93.5252	-305.271	-139.28
					-53.9987	-235.426	-119.04	-146.117
					-70.3138	-149.54	-57.263	-105.682
					-47.0397	-60.8112	-126.836	-368.53
					-85.7604	-293.439	-218.19	-315.686
					-728.257	-93.4154	-117.433	-174.971
					-53.7389	-236.969	-171.932	-98.5417
					-77.6211	-210.935	-143.771	-92.7598
					-74.1126	-213.796	-290.898	-213.286
					-66.1113	-178.256	-141.68	-157.225
					-47.5319	-99.8894	-145.525	-182.559
					-65.4824	-148.122	-59.6387	-223.94
					-105.414	-124.348	-293.106	-173.13
					-745.142	-130.936	-334.706	-205.514
					-43.5312	-182.565	-177.542	-166.754
					-80.791	-270.256	-127.107	-199.566
					-129.091	-126.581	-207.616	-173.765
					-53.3047	-95.25	-135.74	-170.946
					-44.7038	-285.297	-148.32	-170.877
					-46.0286	-155.021	-215.604	-209.329
					-229.257	-110.961	-243.151	-115.372
					-768.297	-142.31	-138.409	-139.491
					-48.569	-177.639	-193.843	-158.73
					-38.5436	-216.786	-69.817	-122.724
					-47.4141	-152.68	-162.872	-143.513
					-106.55	-146.628	-281.613	-271.357
					-109.587	-199.083	-133.417	-229.4
					-383.181	-175.18	-163.448	-161.967
					-54.265	-162.751	-55.0052	-149.143
					-620.461	-324.674	-71.875	-102.062
					-2565.18	-249.828	-67.1269	-186.438
					-183.021	-289.669	-81.1035	-324.867
					-448.684	-234.762	-179.739	-156.37
					-86.9844	-192.612	-225.406	-109.783
					-245.525	-109.626	-48.1875	-236.231
					-470.899	-110.419	-266.284	-200.809
					-128.102	-249.538	-243.769	-153.958
					-2411.12	-87.0391	-66.8574	-252.646
					-246.146	-210.995	-189.835	-190.491
					-1500.77	-256.146	-221.669	-331.579
					-361.232	-127.061	-77.8027	-201.712
					-381.531	-173.957	-236.217	-264.337
					-418.24	-119.527	-106.361	-343.202
					-571.836	-259.897	-91.6074	-181.07
					-424.742	-70.5677	-354.186	-301.023
					-113.641	-76.987	-189.388	-254.284
					-269.994	-93.5846	-122.935	-180.645
					-149.318	-255.41	-89.4902	-132.025
					-169.254	-230.02	-47.1439	-234.151
					-377.403	-92.2161	-62.6146	-162.548
					-197.776	-273.576	-85.3659	-236.372
					-147.087	-301.385	-90.6113	-152.391
					-114.793	-167.585	-280.721	-155.59
					-105.533	-194.935	-83.0762	-133.932
					-108.981	-303.721	-54.3626	-160.1
					-390.198	-185.984	-70.5736	-110.387
					-88.4981	-148.445	-74.4544	-140.045
					-210.34	-230.138	-178.907	-147.854
					-833.615	-274.703	-237.779	-242.792
					-659.037	-222.31	-59.1094	-177.834
					-131.832	-185.656	-92.5436	-101.646
					-112.438	-194.249	-93.3411	-127.98
					-146.887	-162.768	-79.8952	-179.396
					-158.855	-171.375	-115.948	-81.3034
					-116.264	-249.909	-243.497	-218.104
					-160.82	-183.656	-91.4981	-292.055
					-134.042	-146.737	-88.9974	-255.933
					-161.021	-142.168	-488.064	-142.528
					-173.799	-245.362	-404.324	-116.255
					-134.311	-118.237	-95.4518	-59.0892
					-148.958	-188.672	-159.342	-236.893
					-171.68	-113.826	-84.7793	-265.229
					-116.485	-215.292	-322.307	-187.936
					-221.434	-120.441	-371.764	-321.402
					-231.787	-111.129	-79.4167	-166.089
					-374.562	-201.375	-249.985	-235.073
					-143.617	-131.816	-129.464	-386.113
					-96.2998	-115.861	-99.4714	-190.541
					-187.296	-143.264	-113.798	-58.3659
					-141.587	-189.079	-311.501	-176.779
					-134.921	-139.141	-237.953	-178.633
					-222.04	-107.527	-270.427	-169.783
					-141.273	-207.025	-297.431	-253.887
					-150.627	-161.911	-121.928	-148.893
					-125.457	-118.868	-292.758	-68.2155
					-100.103	-108.576	-145.384	-72.0091
					-108.316	-238.387	-222.135	-136.312
					-122.764	-136.763	-487.613	-65.2077
					-161.325	-181.293	-168.035	-94.1602
					-161.325	-93.8112	-192.154	-78.9987
					-101.289	-390.001	-360.155	-134.053
					-106.158	-186.742	-271.577	-159.492
					-116.415	-259.993	-322.695	-95.0417
					-90.7188	-199.194	-399.145	-64.9336
					-156.685	-212.273	-250.449	-71.1634
					-117.71	-113.441	-270.477	-97.6289
					-245.704	-129.055	-160.497	-125.552
					-198.508	-188.728	-282.686	-106.372
					-238.628	-172.728	-239.633	-67.1562
					-218.864	-178.064	-139.861	-100.703
					-250.166	-113.247	-142.831	-275.401
					-179.545	-149.594	-272.628	-74.0931
					-187.742	-162.54	-121.283	-60.2832
					-272.365	-121.63	-296.444	-58.8906
					-219.176	-159.711	-130.197	-88.5104
					-205.18	-157.51	-107.749	-55.2897
					-164.576	-137.728	-386.724	-46.0488
					-131.424	-206.721	-88.1686	-255.874
					-251.153	-179.503	-105.421	-720.249
					-216.757	-374.555	-109.696	-49.8483
					-194.003	-300.938	-67.5619	-54.0885
					-114.608	-69.8841	-158.122	-95.39
					-137.513	-121.294	-50.1719	-63.8008
					-120.16	-163.667	-47.2578	-54.9219
					-128.703	-87.5964	-138.27	-126.421
					-338.889	-124.361	-244.477	-72.8464
					-339.705	-194.547	-73.8177	-52.4915
					-398.887	-232.503	-55.6654	-63.5573
					-256.033	-156.624	-65.7559	-157.81
					-372.021	-191.32	-76.2318	-85.1126
					-250.659	-218.307	-316.166	-83.1302
					-244.46	-231.411	-159.039	-81.2643
					-127.266	-359.534	-134.216	-81.0573
					-360.086	-131.688	-191.657	-157.849
					-284.25	-186.923	-94.0772	-173.266
					-444.839	-177.026	-77.2373	-459.155
					-462.803	-215.366	-399.031	-123.621
					-244.497	-176.057	-71.4766	-148.213
					-169.692	-190.526	-86.4561	-199.338
					-399.73	-90.2448	-63.5518	-528.292
					-351.059	-122.051	-202.058	-495.256
					-299.962	-215.181	-92.7481	-624.128
					-268.478	-277.585	-82.459	-609.149
					-354.111	-140.529	-207.259	-262.673
					-422.432	-187.865	-106.273	-275.257
					-261.46	-199.773		-482.48
					-237.439	-112.673		-543.882
					-318.371	-119.669		-302.172
					-368.643	-156.607		-462.622
					-342.133	-81.056		-464.414
					-109.38	-96.793		-577.099
					-514.922	-169.359		-411.175
					-198.021	-201.664		-372.393
					-175.438	-132.664		-603.862
					-349.123	-258.798		-370.794
					-411	-107.319		-520.74
					-325.906	-105.008		-684.785
					-301.205	-183.493		-496.455
					-289.729	-357.464		-313.462
					-354.051	-87.4427		-594.615
					-164.471	-275.668		-409.241
					-356.6	-205.409		-523.562
					-246.191	-96.3906		-339.617
					-237.967	-200.139		-565.398
					-427.347	-161.094		-362.362
					-495.216	-212.165		-561.906
					-406.346	-348.331		-880.116
					-456.252	-225.402		-536.586
					-159.233	-304.707		-619.213
					-305.733	-194.43		-479.155
					-336.818	-195.43		-451.704
					-214.176	-85.4323		-778.143
					-382.745	-162.068		-669.373
					-133.552	-228.401		-667.179
					-87.7324	-119.837		-597.82
					-407.423	-140.132		-561.258
					-72.2773	-198.699		-461.258
					-67.6641	-90.9023		-447.343
					-91.2139	-161.076		-465.733
					-74.375	-288.283		-482.087
					-531.087	-141.379		-539.9
					-257.748	-174.595		-435.018
					-101.387	-107.542		-491.904
					-105.365	-248.809		-413.004
					-90.6318	-205.324		-398.177
					-326.525	-157.301		-735.968
					-99.584	-216.103		-360.803
					-74.1123	-281.191		-553.02
					-103.254	-141.678		-417.578
					-74.4981	-239.871		-827.047
					-233.499	-148.121		-531.777
					-9549.74	-139.82		-445.227
					-82.6406	-155.833		-369.436
					-88.2256	-335.516		-521.946
					-93.2266	-247.71		-480.779
					-113.733	-91.1432		-318.174
					-286.33	-293.77		-454.555
					-101.205	-195.876		-356.861
					-122.251	-162.202		-461.558
					-61.7871	-249.199		-734.339
					-264.557	-237.474		-135.181
					-69.4688	-106.104		-391.207
					-214.04	-72.4935		-516.95
					-72.04	-112.626		-541.976
					-56.5703	-163.438		-270.904
					-81.3213	-107.363		-702.999
					-1632.44	-224.214		-290.741
					-180.908	-133.417		-456.508
					-68.1045	-121.246		-433.212
					-1378.84	-181.741		-829.519
					-255.735	-100.956		-388.188
					-234.444	-129.413		-395.498
					-105.906	-196.229		-711.867
					-93.7607	-87.1693		-491.7
					-118.291	-87.1693		-610.586
					-104.063	-266.544		-486.496
					-55.374	-273.046		-424.041
						-241.391		-298.595
						-123.945		-416.836
						-132.371		-446.438
						-69.6771		-447.973
						-152.755		-526.117
						-128.391		-644.824
						-104.933		-710.354
						-171.475		-310.956
						-267.496		-272.457
						-212.388		-863.776
						-100.324		-913.808
						-211.571		-431.82
						-248.218		-376.266
						-258.362		-303.087
						-137.504		-922.423
						-118.021		-374.435
						-169.452		-718.814
						-121.324		-376.729
						-321.902		-498.939
						-222.18		-488.315
						-218.046		-202.743
						-213.983		-329.711
						-174.491		-415.43
						-228.639		-399.734
						-220.51		-141.815
						-310.643		-262.101
						-302.812		-318.236
						-266.828		-147.371
						-173.132		-469.659
						-118.937		-594.758
						-88.7272		-396.904
						-158.038		-515.161
						-187.654		-388.82
						-175.12		-553.625
						-109.934		-486.462
						-144.172		-413.51
						-323.128		-510.645
						-130.103		-319.676
						-150.702		-451.496
						-107.296		-625.587
						-149.464		-714.451
						-88.6771		-360.776
						-174.038		-391.122
						-190.111		-544.741
						-166.938		-500.43
						-115.241		-542.834
						-201.892		-590.796
						-154.789		-509.835
						-184.168		-387.879
						-169.533		-245.88
						-96.5352		-450.153
						-316.997		-540.147
						-141.709		-598.456
						-225.951		-294.213
						-143.142		-428.575
						-181.074		-461.917
						-144.526		-332.69
						-154.245		-722.394
						-73.5332		-131.141
						-286.382		-549.896
						-180.684		-584.633
						-115.741		-395.482
						-142.309		-280.069
						-249.818		-981.374
						-235.771		-838.215
						-126.71		-535.991
						-173.062		-226.471
						-81.3092		-406.019
						-174.608		-761.636
						-194.068		-375.222
						-317.344		-686.425
						-102.8		-404.657
						-244.145		-279.15
						-299.109		-509.892
						-124.359		-300.477
						-192.109		-251.855
						-126.704		-361.598
						-175.029		-277.625
						-255.711		-572.467
						-169.107		-378.24
						-129.094		-227.256
						-192.454		-396.465
						-87.0143		-398.783
						-95.8945		-342.702
						-91.5267		-548.716
						-160.229		-649.527
						-157.404		-319.731
						-98.2435		-165.974
						-94.2311		-455.016
						-159.889		-727.438
						-244.027		-375.423
						-192.401		-475.438
						-286.177		-548.661
						-203.161		-473.116
						-93.9193		-378.943
						-187.046		-556.36
						-231.828		-561.48
						-297.753		-194.778
						-151.557		-350.818
						-120.15		-253.095
						-346.952		-264.852
						-145.508		-400.846
						-183.218		-543.672
						-193.702		-261.729
						-161.065		-256.378
						-191.052		-111.146
						-140.127		-98.5625
						-183.486		-322.642
						-189.014		-432.195
						-205.732		-347.75
						-164.695		-339.479
						-282.439		-469.973
						-267.544		-713.525
						-205.202		-249.253
						-530.263		-515.336
						-240.312		-539.596
						-194.789		-618.814
						-121.473		-419.064
						-131.298		-569.363
						-267.122		-501.693
						-111.193		-359.419
						-151.791		-327.884
						-215.509		-630.09
						-98.1146		-302.261
						-173.536		-364.415
						-269.854		-390.459
						-255.783		-727.656
						-174.134		-315.538
						-191.147		-622.98
						-135.19		-438.019
						-162.269		-655.682
						-118.031		-785.845
						-231.392		-97.5644
						-85.3151		-428.362
						-79.8776		-525.221
						-194.466		-243.629
						-216.927		-422.88
						-250.493		-367.241
						-147.077		-308.212
						-272.316		-284.048
						-271.818		-413.633
						-324.629		-686.563
						-284.828		-173.734
						-215.292		-159.381
						-134.283		-99.7305
						-97.8698		-911.385
						-131.499		-371.273
						-127.613		-139.871
						-257.603		-122.365
						-230.895		-767.135
						-263.109		-115.153
						-146.191		-127.86
						-149.36		-400.597
						-276.538		-389.621
						-265.335		-246.967
						-148.091		-134.153
						-128.704		-395.578
						-143.061		-613.335
						-169.854		-389.225
						-150.845		-350.566
						-86.7754		-225.909
						-345.549		-3893.75
						-176.199		-102.772
						-75.9701		-229.727
						-138.15		-325.007
						-161.267		-515.565
						-241.251		-303.995
						-108.803		-126.144
						-165.194		-203.855
						-132.357		-123.525
						-77.6328		-210.6
						-85.3027		-302.463
						-211.682
						-67.2194
						-337.942
						-190.917
						-83.8184
						-161.604
						-94.0658
						-175.889
						-220.902
						-150.118
						-110.788
						-82.1276
						-148.15
						-118.473
						-171.001
						-99.5137
						-108.048
						-156.912
						-83.6562
						-186.635
						-63.7337
						-228.604
						-238.938
						-98.2324
						-163.865
						-261.865
						-322.767
						-197.866
						-272.412
						-108.925
						-167.203
						-271.921
						-226.296
						-125.708
						-73.7474
						-90.7285
						-261.344
						-126.729
						-190.781
						-81.9394
						-146.037
						-87.1647
						-130.344
						-72.9609
						-90.1595
						-208.098
						-84.3203
						-66.6875
						-132.352
						-221.595
						-212.005
						-247.986
						-200.263
						-84.2363
						-175.042
						-232.098
						-281.841
						-126.947
						-99.9753
						-170.303
						-295.022
						-170.335
						-220.139
						-134.038
						-190.475
						-148.732
						-108.233
						-94.5234
						-86.1283
						-277.376
						-89.3444
						-273.392
						-117.784
						-221.221
						-165.556
						-195.65
						-224.493
						-188.505
						-163.841
						-97.8529
						-119.648
						-74.457
						-90.5879
						-76.0104
						-83.2148
						-111.61
						-171.089
						-126.881
						-178.812
						-199.386
						-285.126
						-119.906
						-244.844
						-259.627
						-131.191
						-102.833
						-197.54
						-211.854
						-122.175
						-126.305
						-233.314
						-212.233
						-301.184
						-135.59
						-161.605
						-150.409
						-197.562
						-144.184
						-182.106
						-159.651
						-233.026
						-217.428
						-153.004
						-220.736
						-157.29
						-229.055
						-139.586
						-139.704
						-143.342
						-503.844
						-200.461
						-168.685
						-159.697
						-263.645
						-141.586
						-89.9056
						-145.185
						-148.729
						-146.501
						-180.702
						-183.801
						-182.317
						-129.391
						-195.941
						-259.242
						-274.887
						-106.753
						-193.59
						-151.392
						-153.943
						-113.616
						-209.198
						-153.307
						-195.565
						-163.934
						-279.96
						-189.917
						-161.707
						-183.466
						-219.18
						-108.941
						-181.012
						-191.026
						-137.603
						-109.864
						-103.794
						-91.8809
						-180.387
						-148.008
						-256.63
						-233.828
						-174.171
						-112.719
						-96.5977
						-128.721
						-178.802
						-110.695
						-146.161
						-111.933
						-203.241
						-110.388
						-116.914
						-157.219
						-198.342
						-370.628
						-63.1895
						-165.118
						-111.055
						-87.8594
						-195.11
						-108.828
						-247.246
						-141.456
						-152.396
						-104.926
						-109.942
						-130.415
						-245.799
						-73.4831
						-176.553
						-246.498
						-125.1
						-147.846
						-93.2669
						-87.9102
						-209.763
						-178.464
						-242.317
						-170.753
						-198.505
						-149.227
						-244.638
						-128.699
						-100.303
						-354.185
						-160.268
						-122.207
						-115.102
						-123.855
						-122.297
						-111.278
						-112.902
						-111.667
						-166.732
						-227.368
						-142.749
						-164.421
						-104.13
						-143.317
						-158.09
						-127.922
						-105.271
						-340.776
						-245.988
						-381.258
						-237.211
						-301.951
						-161.536
						-172.561
						-146.74
						-147.073
						-274.552
						-134.055
						-124.483
						-130.843
						-113.057
						-213.283
						-292.66
						-244.988
						-283.133
						-150.885
						-122.443
						-131.262
						-146.124
						-160.04
						-187.074
						-125.039
						-153.809
						-232.913
						-131.686
						-181.518
						-130.126
						-105.486
						-324.99
						-110.971
						-115.508
						-102.745
						-179.132
						-234.949
						-99.5599
						-128.608
						-154.861
						-134.275
						-210.002
						-197.057
						-115.364
						-244.786
						-83.0599
						-84.8411
						-139.196
						-185.664
						-130.375
						-140.001
						-117.812
						-127.077
						-114.136
						-193.637
						-94.2148
						-74.8698
						-76.6374
						-105.974
						-129.741
						-206.706
						-129.316
						-124.915
						-195.127
						-102.105
						-170.837
						-185.454
[truncated: 5,748 more rows]
[truncated: 13 more columns]

## Sheet: Figure2
Figure 2b)
Extents / %
WT	V297L	V262F
63.7168	5.55556	81.25
67.6136	23.2	91.9732
55.754	1.63934	84.0708
33.4477	6.46766	83.8346
57.5188	6.4	80
	26.6917	77.3006
		78.1421
		72.4812
		95.4741
Figure 2c)
Weighted time constants / ms
WT	V297L	V262F
41.3978	11.7184	56.8894
21.9462	1.54201	9.58162
18.863	23.5036	41.4148
56.2698	68.944	12.9939
5.81773		17.1474
		20.6139
		81.6378
		57.4353
		13.961
Figure 2e)
Second pulse response amplitude / %
WT
delay / ms	Cell1	Cell2	Cell3
100	67.033	73.1861	63.0854
250	75.3191	79.023	70.6349
500	83.0835	89.0845	86.9797
1000	88.125	96.1415	89.1593
2000	92.132	93.5673	94.6095
3000	100	104.225	95.7096
5000	99.1736	102.922	88.3188
7500	107.692	91.954	99.2974
10000	107.588	108.537	101.943
V297L
delay / ms	Cell1	Cell2	Cell3
50	82.0513	92.4171	89.4904
100	83.3333	102.765	107.721
250	100	103.431	90.4459
500	110.526	98.5075	96.3235
1000	103.509	101.695	98.8142
2000	101.887	98.2456	112.551
3000	117.222	105.882	91.7293
5000	105.769	102.19	110.619
7500	95.1613	102.655	105.49
10000	101.695	97.8102	112.406
V262F
delay / ms	Cell1	Cell2	Cell3
50	52.7859	51.8609	55.927
100	47.033	52.2742	58.7085
250	53.6424	54.9808	61.9484
500	59.0164	62.1704	63.173
1000	59.3361	55.0926	68.9975
2000	50	64.4385	66.1663
3000	70.8738	68.0441	74.2511
5000	81.8182	75.0831	75.346
7500	103.509	94.1284	85.5156
10000	105.769	92.081	85.0599

## Sheet: Figure3
Figure 3c)
Mean sIPSC amplitudes / pA
Mock	a2	V297L	g2	V262F
94.8	43.5	116.2	79.8	123.2
120.2	226.1	113.6	101.275	162.7
52.3	60.2	65.5	70.9	100.3
42.5	61.6	34.9	50.4	122.9
112.9	66.7	63.6	52.1	65.2
44.3	41.447	56.8	59.1	101.8
61	69.6	46.7	130.2	170.9
43.6	45.4	45.7	59.1	121.8
56.7	40	49.7	52.8	171.1
134.2	37.6	31.4	56.5
63.3	70.9	32.7	94.7
30.3	23.351		41.9
31.8	42.118		56.7
33.1	77.9		32.4
Figure 3d)
Mock		a2		V297L		g2		V262F
Freq / Hz	Amp / pA	Freq / Hz	Amp / pA	Freq / Hz	Amp / pA	Freq / Hz	Amp / pA	Freq / Hz	Amp / pA
0.95017	94.8	0.55195	43.5	0.36705	116.2	0.30233	79.8	0.73355	123.2
1.35249	120.2	0.38292	226.1	0.15321	113.6	2.46732	101.275	0.45183	162.7
1.02326	52.3	0.15821	60.2	0.20207	65.5	1.42693	70.9	0.2127	100.3
1.02128	42.5	0.28296	61.6	0.26377	34.9	0.3449	50.4	0.64542	122.9
0.94684	112.9	0.1388	66.7	0.88197	63.6	0.1734	52.1	0.71382	65.2
0.18543	44.3	0.5529	41.447	0.67007	56.8	0.43119	59.1	0.39318	101.8
2.05246	61	0.30233	69.6	0.15413	46.7	1.84871	130.2	0.70556	170.9
0.69257	43.6	5.43564	45.4	0.601	45.7	0.88194	59.1	2.77145	121.8
1.23432	56.7	0.13851	40	1.5786	49.7	0.10332	52.8	0.04628	171.1
2.41204	134.2	0.69321	37.6	0.7879	31.4	0.51325	56.5
0.79893	63.3	1.94942	70.9	0.21365	32.7	1.1412	94.7
0.56914	30.3	0.13031	23.351			0.73559	41.9
0.45335	31.8	0.11819	42.118			2.3439	56.7
0.24825	33.1	0.6534	77.9			0.77874	32.4
Figure 3e)
20-80 % rise times / ms
Mock	a2	V297L	g2	V262F
1.98752	1.66816	2.53202	3.00588	2.37176
2.09566	2.13162	2.12336	1.96691	1.83987
2.5655	2.82481	3.15555	2.75716	1.38515
1.88131	2.63983	2.34194	1.79007	1.4617
2.33082	2.54343	1.73889	1.69293	2.43272
2.49241	2.31092	2.44385	1.75558	1.78059
2.45895	1.85663	3.25433	2.10823	1.77056
1.4951	2.14099	1.74338	3.41564	1.3574
1.64062	1.17117	2.86677	2.19925	1.77389
2.45625	1.71177	2.48673	2.18446
1.60828	1.82925	2.35778	2.56956
1.98915	2.30325		2.55775
2.17033	2.11723		2.02287
2.67195	1.99237		2.44617
Figure 3f)
IEI / ms
Mock	a2	V297L	g2	V262F
543.508	853.172	686.801	1285.95	70.2226
458.75	394.547	1345	266.742	1347.6
709.55	1246.78	1607.37	251.203	1235.1
1214.3	2971.45	2073.75	404.348	429.094
432.5	874.898	578.555	1117.44	986.1
564.5	3332	287.5	413	1176.2
594.575	1853.97	572.646	413.844	692.922
295.15	115.525	232.953	1573.05	2243.85
279.094	321.25	486.25	1124.8	8424.35
2467.7	1728.97	466.953	536.574
76.2503	972.32	1207.27	191.594
719	1928.62		448.797
2049.77	2081.34		744.828
2140.84	269.848		752
Figure 3g)
Peak amplitudes for cumulative probability graphs / ms
Mock														V297L											V262F
1	2	3	4	5	6	7	8	9	10	11	12	13	14	1	2	3	4	5	6	7	8	9	10	11	1	2	3	4	5	6	7	8	9
-722.192	-13.0805	-98.2141	-74.5029	-409.499	-65.0168	-40.3243	-66.5277	-51.9481	-22.0088	-49.4659	-40.1493	-43.6636	-32.1469	-26.5461	-26.6892	-28.8996	-52.9058	-67.1627	-62.4121	-25.4226	-54.2466	-28.9593	-43.8759	-30.5865	-125.592	-160.839	-71.1903	-502.864	-51.9766	-36.4787	-56.0691	-46.8491	-68.7912
-449.205	-78.6425	-56.7458	-54.3533	-4421.25	-39.1116	-84.9994	-82.528	-69.2186	-40.94	-1015.71	-92.5386	-45.1692	-29.4216	-48.4128	-34.0597	-190.555	-379.672	-23.7126	-49.8603	-52.0306	-35.6395	-27.7796	-30.5169	-31.9849	-485.894	-174.637	-67.4978	-526.287	-420.005	-62.911	-87.4266	-66.2403	-65.9416
-1321.59	-1147.1	-73.8617	-142.528	-191.753	-56.3969	-51.7037	-61.5906	-94.9562	-38.3211	-768.203	-34.6629	-46.4139	-56.2324	-36.8124	-64.2637	-33.5082	-155.838	-31.6238	-47.7515	-181.516	-54.2423	-36.9679	-33.2723	-28.5035	-47.1683	-259.603	-58.0348	-650.571	-73.3883	-42.7758	-1602.6	-276.467	-60.9368
-292.319	-29.7573	-46.9395	-97.2903	-65.6549	-75.4283	-56.5323	-106.344	-77.5076	-35.6203	-90.5601	-44.4793	-94.393	-82.5145	-60.239	-63.0628	-92.6313	-73.1806	-28.4073	-28.348	-716.23	-140.417	-34.2172	-525.76	-30.1477	-155.651	-50.0598	-67.5965	-556.576	-60.6825	-66.7113	-101.975	-45.9865	-227.591
-277.249	-777.85	-49.3644	-71.0241	-3094.61	-25.2356	-68.5168	-70.7475	-68.1665	-29.1825	-41.4363	-130.536	-40.4259	-39.2843	-23.2679	-867.403	-117.807	-215.011	-39.013	-42.8238	-42.2919	-50.4254	-36.8896	-375.867	-28.7148	-740.347	-448.926	-46.8093	-595.139	-98.7293	-52.5528	-1361.25	-53.2162	-123.507
-463.216	-196.957	-68.1557	-116.904	-69.0535	-114.981	-74.674	-70.4851	-48.7936	-63.7214	-43.1101	-63.7302	-71.5902	-72.1909	-21.6069	-34.1944	-41.2488	-35.9969	-35.5451	-52.4079	-818.213	-38.6648	-33.0809	-59.0866	-35.3938	-219.082	-500.701	-46.1778	-45.9304	-62.9456	-119.646	-1126.66	-42.7999	-564.513
-1053.51	-139.643	-49.7478	-85.0448	-235.622	-94.0924	-53.0465	-94.6859	-41.8895	-30.0524	-52.9272	-65.5719	-45.5671	-63.8871	-40.8243	-137.042	-113.912	-58.734	-35.3523	-44.5024	-47.2559	-46.4126	-66.5505	-44.4655	-34.1112	-781.028	-208.505	-110.857	-194.686	-92.4185	-47.6614	-707.304	-54.9581	-46.9846
-38.4917	-44.8582	-111.143	-98.7076	-2689.44	-37.5811	-52.2971	-113.55	-37.6547	-28.4318	-30.4021	-70.1695	-33.2718	-103.005	-20.8242	-48.9343	-122.19	-207.425	-42.1856	-54.3631	-541.916	-73.6296	-61.9237	-66.1491	-26.007	-81.5761	-89.4496	-79.9615	-67.0525	-80.2206	-122.321	-105.694	-34.3824	-55.067
-263.027	-62.8769	-53.0276	-69.3997	-1325.27	-25.9868	-31.4625	-96.7552	-49.541	-33.9031	-564.776	-71.332	-41.9364	-36.9523	-35.2256	-31.1576	-22.6431	-103.528	-21.8586	-629.912	-30.2707	-74.9347	-25.2335	-37.0345	-28.8436	-91.0568	-2759.29	-40.9911	-373.379	-917.949	-63.1799	-59.8856	-54.8621	-54.7034
-1284.34	-194.132	-132.391	-107.517	-2100	-29.5082	-67.5707	-41.3378	-55.5164	-43.0778	-628.991	-35.8905	-32.7021	-41.9772	-52.0759	-30.7906	-130.85	-39.0065	-69.1838	-53.8488	-25.5025	-66.2203	-58.2396	-30.064	-35.4057	-671.773	-1649.48	-65.0323	-72.1967	-108.429	-70.8758	-102.014	-110.721	-44.0508
-380.284	-64.6708	-45.0698	-108.131	-189.421	-39.0855	-53.5751	-125.532	-54.571	-24.0205	-718.571	-34.4853	-58.367	-56.677	-27.5674	-48.415	-136.673	-184.69	-59.2958	-27.8653	-25.1393	-31.4767	-33.6438	-70.0321	-32.2209	-27.2904	-1477.02	-59.4594	-195.909	-578.052	-53.3692	-63.8812	-54.5554	-59.5703
-1232.55	-52.4492	-46.8935	-90.2705	-2411.67	-47.2512	-43.1738	-54.6405	-73.2828	-29.1068	-447.449	-91.508	-30.8444	-48.1985	-35.829	-53.5798	-73.5392	-193.625	-23.9159	-47.9174	-22.3224	-32.8444	-27.0389	-33.4066	-41.2503	-201.346	-282.191	-73.2079	-594.43	-295.785	-117.719	-112.19	-39.6161	-95.4226
-454.171	-48.1207	-46.9051	-76.5031	-263.025	-42.8023	-130.855	-67.5893	-62.1507	-38.4441	-55.4278	-43.44	-35.5654	-43.0025	-15.4126	-21.2898	-101.641	-136.003	-29.5114	-93.5952	-73.1964	-43.66	-34.1159	-57.2547	-39.7242	-651.145	-2314.31	-89.1504	-572.769	-85.0075	-74.0521	-60.8861	-74.7026	-886.945
-1507.04	-55.4038	-107.77	-80.8734	-3026.71	-511.229	-468.013	-81.3321	-62.0465	-23.5748	-764.245	-119.537	-38.7495	-60.4255	-21.5288	-21.3762	-24.1261	-178.087	-36.8942	-26.2952	-220.968	-52.8756	-66.5422	-32.9627	-43.3329	-200.465	-44.2805	-80.5489	-263.734	-75.5689	-54.4753	-108.164	-77.2978	-143.03
-651.916	-975.162	-99.8918	-83.0798	-337.656	-250.796	-46.3465	-50.9075	-74.8694	-49.6332	-354.442	-81.5423	-114.899	-157.879	-43.3555	-30.4276	-22.4621	-34.6235	-45.4901	-57.7889	-860.833	-84.7785	-98.5994	-48.7278	-22.7323	-878.094	-433.862	-62.474	-48.1215	-96.8875	-73.4527	-110.792	-60.5714	-119.057
-1027.92	-93.3685	-53.0831	-88.4291	-2640.52	-43.3124	-72.547	-50.5384	-44.717	-31.4124	-1028.89	-27.6065	-93.6194	-131.456	-21.6073	-71.4107	-32.1551	-38.7671	-41.5549	-40.9462	-230.313	-57.5459	-60.3417	-76.3787	-46.566	-65.6647	-98.877	-53.0201	-553.383	-674.061	-70.4295	-1777.2	-86.7001	-58.9033
-46.7314	-930.337	-120.327	-83.1987	-626.02	-33.7383	-32.8535	-55.0738	-64.8695	-31.9971	-63.0876	-129.553	-36.8435	-54.8383	-20.1811	-46.02	-167.319	-56.2909	-37.0222	-50.3427	-667.849	-24.9089	-35.0952	-73.7733	-31.0571	-208.406	-396.165	-97.636	-624.459	-80.3761	-40.613	-344.856	-38.4734	-54.3926
-88.3079	-28.4211	-101.725	-60.8561	-66.5375	-41.9365	-54.7983	-62.6598	-59.8882	-33.4115	-82.5814	-42.9201	-42.0093	-37.3874	-43.85	-20.5777	-18.7146	-226.718	-40.0439	-55.242	-26.5827	-59.4961	-42.743	-74.5022	-29.6596	-863.589	-296.982	-54.7604	-800.131	-68.1481	-55.3734	-362.813	-39.7781	-51.4036
-271.057	-25.8837	-96.0787	-63.2197	-199.49	-90.1291	-38.0013	-99.7473	-69.924	-29.104	-1414.37	-73.3162	-129.757	-42.6896	-25.2952	-27.2359	-20.9494	-41.4067	-70.639	-36.3079	-52.6165	-19.32	-29.9892	-58.052	-26.9006	-156.743	-322.561	-67.257	-62.32	-653.393	-46.2944	-178.787	-74.4528	-144.954
-936.895	-913.121	-59.0972	-78.3502	-3236.39	-60.8792	-34.3068	-67.0337	-41.4345	-23.1053	-742.73	-83.5336	-82.7191	-30.5929	-25.9432	-171.845	-130.747	-40.2384	-87.0639	-118.416	-46.8109	-33.6372	-36.6173	-83.7452	-33.3709	-528.424	-190.556	-76.7379	-430.108	-73.9396	-58.1048	-1055.87	-214.839	-266.595
-23.5718	-18.3253	-51.4375	-65.5752	-76.4314	-44.5219	-48.5932	-73.895	-61.5662	-145.393	-65.1334	-33.9771	-27.2439	-26.1217	-19.8279	-38.9761	-25.2521	-258.464	-60.2497	-35.0615	-39.3574	-104.717	-28.1267	-65.5673	-29.2217	-84.2095	-98.4794	-98.2772	-540.851	-87.8906	-47.5567	-1603.45	-48.0514	-195.027
-376.375	-98.8176	-36.0592	-80.6744	-3819.36	-124.896	-39.1943	-60.4645	-85.4729	-20.8066	-81.2013	-83.5545	-33.1603	-83.3998	-28.6075	-26.4154	-17.4928	-131.683	-44.98	-75.677	-49.9693	-40.0971	-47.1592	-50.6994	-46.5276	-185.074	-254.035	-62.1504	-576.164	-583.091	-56.4157	-366.072	-60.434	-112.724
-1116.49	-41.0288	-79.1583	-70.7499	-746.93	-68.5187	-41.1096	-57.9922	-52.9782	-32.5684	-587.661	-55.1331	-31.2029	-65.9039	-27.2551	-66.3185	-97.9714	-59.7777	-25.2834	-41.0144	-47.5542	-73.8871	-54.3298	-50.0008	-29.4369	-885.323	-171.711	-61.6756	-233.788	-77.2668	-48.9874	-1619.73	-68.2653	-82.6769
-34.3708	-88.0228	-25.0141	-66.8166	-75.586	-36.7767	-31.1297	-93.1052	-51.0464	-23.9342	-499.313	-40.4279	-45.9373	-41.097	-32.0838	-55.5166	-15.0802	-52.5304	-42.0832	-38.65	-60.0262	-48.7958	-78.6551	-67.1459	-66.7332	-52.6517	-3023.43	-61.4047	-56.2878	-505.369	-42.6108	-419.362	-39.6212	-66.8634
-293.129	-27.3138	-34.6607	-78.0385	-35.971	-182.882	-25.578	-62.909	-24.1967	-25.2171	-897.112	-96.9286	-266.586	-31.0421	-22.1334	-443.422	-23.6462	-63.8321	-42.5775	-22.7712	-73.603	-29.9186	-68.6775	-44.2623	-46.1708	-130.13	-265.965	-60.7853	-311.123	-90.3265	-283.058	-803.862	-47.3352
-1240.28	-31.827	-81.4075	-35.8372	-55.2174	-31.3882	-48.6233	-98.5293	-79.4936	-28.6759	-434.889	-74.5856	-1391.96	-24.8244	-54.0597	-536.859	-107.926	-178.784	-46.3806	-34.4305	-35.9746	-37.4227	-52.6209	-48.2809	-55.9876	-626.329	-234.013	-65.6452	-340.619	-51.4837	-156.087	-1436.86	-56.2408
-28.3527	-134.861	-58.1443	-92.7639	-361.124	-29.6197	-48.9155	-88.0075	-46.7662	-22.75	-48.2563	-107.024	-32.2243	-97.7729	-21.9563	-336.465	-147.107	-47.0597	-68.7794	-30.2106	-43.222	-110.054	-38.0849	-41.8981	-30.4708	-199.448	-1948.45	-48.0412	-523.344	-558.51	-270.735	-222.948	-53.5391
-483.569	-894.187	-61.5731	-1836.48	-3297.68	-53.7073	-296.378	-135.943	-44.815	-13.4462	-66.3159	-49.5639	-79.6619	-37.3236	-46.3778	-113.748	-19.6064	-255.6	-35.666	-33.7143	-45.5241	-98.9642	-57.0954	-44.6656	-30.4375	-708.522	-44.9438	-40.4002	-39.6536	-333.788	-164.206	-1672.67	-2517.52
-419.2	-27.2973	-108.79	-64.6979	-100.077	-24.7406	-63.3157	-84.8827	-39.1005	-27.9007	-52.1743	-38.9273	-48.3192	-140.591	-19.437	-41.5721	-186.719	-220.774	-28.8623	-26.7524	-32.0318	-41.1208	-73.6868	-51.271	-26.2585	-73.8395	-2007.99	-72.5214	-164.408	-68.4713	-43.4368	-2850.65	-3737.96
-949.856	-43.6054	-103.542	-203.374	-292.782	-26.1913	-46.0441	-75.3787	-43.4434	-19.7509	-247.351	-162.927	-43.6169	-50.8636	-22.7312	-390.767	-13.905	-177.516	-53.0898	-43.0689	-41.2718	-37.5282	-68.5872	-111.428	-32.4755	-604.473	-37.568	-59.2426	-104.322	-576.811	-86.7982	-62.9326	-2568.33
-54.4565	-787.146	-47.4867	-55.1432	-862.465	-34.4935	-36.8112	-43.4212	-43.1957	-35.7065	-775.359	-39.3759	-31.2364	-41.1972	-76.4021	-261.077	-129.405	-52.0749	-42.5551	-57.235	-46.0459	-54.5308	-32.6673	-34.8545	-29.8108	-647.178	-224.915	-49.9839	-126.759	-561.669	-246.219	-73.0118	-1559.87
-420.2	-35.3874	-56.3592	-44.7667	-2465.07	-34.6626	-70.2345	-81.0379	-46.1132	-23.5728	-773.653	-74.443	-33.6021	-119.056	-13.5361	-33.0832	-18.4062	-33.0733	-54.8468	-37.0467	-103.214	-54.5479	-36.3821	-47.2036	-43.593	-196.208	-79.3053	-82.1428	-539.024	-48.2091	-56.5596	-69.9816	-1662.47
-24.7997	-24.5957	-42.1194	-95.8471	-43.3203	-58.9325	-35.2406	-68.4853	-53.0608	-15.7369	-377.954	-47.1084	-35.9586	-29.8216	-26.4675	-36.9389	-15.9444	-138.28	-49.1314	-32.9992	-935.541	-120.706	-62.8643	-495.099	-28.767	-866.394	-74.2126	-103.966	-579.223	-45.4194	-282.794	-66.3926	-1230.18
-44.7799	-26.5069	-37.9322	-70.9457	-260.849	-37.0203	-41.3715	-84.3393	-45.2879	-29.2241	-485.371	-42.6651	-43.4606	-49.3628	-27.926	-56.2595	-16.7901	-46.5478	-29.5624	-40.5405	-43.1302	-71.3291	-36.429	-269.321	-31.0568	-227.425	-191.469	-55.2415	-324.846	-65.6596	-247.757	-42.1136	-54.7664
-45.8003	-118.243	-44.602	-63.7303	-1374.27	-29.8289	-26.9674	-90.2713	-45.117	-19.3146	-323.203	-46.3777	-44.3427	-41.2143	-21.3976	-298.539	-95.4915	-39.0765	-31.2752	-99.1533	-48.0856	-80.3731	-52.199	-78.7142	-29.2908	-631.068	-2343.14	-86.0362	-497.504	-45.4592	-303.391	-2397.55	-78.3405
-610.416	-972.834	-45.0332	-82.3635	-3361.28	-28.9537	-31.7914	-80.0235	-49.1268	-50.1742	-181.118	-64.3181	-53.3227	-53.5851	-38.2347	-220.756	-13.9517	-39.1678	-22.9984	-42.2323	-43.3157	-101.259	-40.2756	-129.566	-35.8287	-101.791	-145.036	-56.9329	-1135.03	-733.796	-404.016	-67.6051	-411.52
-290.196	-39.6878	-61.24	-52.5076	-442.816	-28.8201	-62.7519	-90.8862	-82.4613	-16.8844	-492.704	-48.5868	-43.5368	-33.5701	-45.5644	-28.3937	-153.345	-155.897	-23.6349	-48.4144	-63.1929	-47.1419	-43.3041	-36.092	-44.9871	-506.831	-169.764	-52.2554	-219.569	-57.6537	-54.4278	-966.269	-140.262
-1538.73	-12.4364	-70.4622	-76.2369	-2886.24	-43.5792	-39.4858	-69.305	-31.005	-28.9265	-562.255	-38.6557	-39.9554	-39.9311	-35.0953	-32.6247	-22.7992	-55.5486	-55.2679	-70.7922	-31.2617	-28.3508	-37.559	-46.6788	-23.822	-298.172	-114.654	-47.7998	-208.63	-103.145	-44.8348	-76.3377	-49.9494
-677.712	-31.3604	-27.6941	-104.45	-43.9402	-34.7948	-40.9988	-108.208	-30.515	-20.6998	-417.71	-76.6882	-94.4787	-39.6489	-25.4037	-29.9331	-14.6277	-47.4459	-62.2807	-46.1649	-57.9432	-22.8668	-34.4344	-49.5765	-25.9002	-716.625	-188.188	-78.2753	-807.203	-656.149	-40.3329	-1515.4	-56.9902
-24.434	-152.704	-72.2087	-79.244	-436.362	-44.0843	-33.9851	-69.3339	-49.8886	-28.1905	-175.73	-48.6698	-37.5667	-36.0399	-34.4911	-34.3273	-124.79	-57.6161	-76.7812	-117.359	-68.334	-34.0288	-27.3369	-82.302	-28.7974	-49.9769	-232.104	-114.514	-279.578	-612.555	-66.8103	-1917.27	-96.9164
-28.6103	-104.109	-56.5775	-203.726	-1505.27	-52.7114	-45.7078	-62.2156	-44.3055	-16.9044	-188.632	-55.6516	-78.5028	-36.3134	-33.3833	-22.6128	-13.8798	-210.796	-38.0361	-61.0055	-56.3054	-49.6859	-34.0266	-46.5001	-31.0977	-66.1278	-153.536	-126.85	-493.449	-71.6757	-86.0932	-1412.27	-54.4337
-43.9009	-82.5599	-40.1709	-113.508	-3258.77	-35.9032	-30.9361	-53.2096	-35.3731	-34.2818	-524.177	-94.2652	-41.7362	-40.2512	-40.7203	-27.3813	-116.484	-194.739	-63.9166	-75.7549	-51.132	-35.6581	-24.5885	-148.931	-51.1722	-152.728	-170.569	-48.7294	-823.456	-56.0095	-61.6906	-60.1588	-41.5029
-25.4236	-74.3472	-82.5384	-68.3199	-366.608	-37.0736	-33.305	-41.788	-42.2065	-32.401	-494.397	-67.2786	-40.8521	-21.7781	-31.3581	-75.5459	-13.4572	-41.1855	-54.186	-26.6414	-38.465	-77.3765	-37.6424	-36.8003	-30.6428	-552.443	-2708.08	-47.914	-470.856	-104.975	-66.3803	-97.8327	-69.1615
-646.745	-59.3926	-33.436	-92.6915	-1458.86	-63.409	-52.3104	-51.3904	-33.6421	-33.8661	-238.214	-47.0927	-37.5701	-24.1235	-49.3529	-60.5959	-13.4086	-30.8291	-109.967	-43.6071	-33.9998	-44.4347	-31.5508	-32.0119	-29.212	-82.6813	-307.716	-80.6756	-283.249	-101.103	-43.8364	-36.8314	-97.3244
-590.439	-55.1215	-47.4449	-45.7985	-2954	-32.5732	-40.1178	-98.9026	-59.2892	-33.7644	-2178.58	-71.1949	-56.0681	-27.1729	-37.1962	-20.1628	-17.3647	-34.0831	-110.298	-31.9037	-40.0259	-62.7851	-38.6833	-104.54	-29.2617	-48.1163	-2294.01	-81.9591	-437.659	-106.883	-47.9151	-661.549	-49.4262
-1012.44	-909.725	-114.916	-135.187	-244.027	-44.6672	-22.9132	-89.6151	-60.4868	-35.158	-462.007	-37.3792	-50.557	-45.4076	-26.3192	-27.278	-17.6907	-26.2245	-117.965	-33.9907	-37.4407	-58.0281	-36.1835	-97.4234	-37.6335	-558.171	-193.161	-104.19	-530.827	-760.341	-88.555	-949.04	-52.9332
-506.416	-21.4183	-48.5772	-107.115	-2718.19	-59.1288	-38.5237	-79.6412	-42.6673	-24.4962	-64.5753	-44.6402	-31.7128	-32.0143	-36.7988	-22.7012	-21.4593	-131.557	-71.7122	-38.3749	-34.5142	-64.1663	-51.7701	-145.812	-1389.39	-57.097	-45.3161	-56.073	-86.346	-1930.77	-101.009	-1881.17	-39.4558
-46.3602	-138.473	-58.2867	-76.6533	-41.8839	-32.9588	-33.6235	-94.1044	-30.9432	-15.6774	-31.7537	-54.243	-63.3884	-25.7238	-18.5515	-29.6914	-29.4286	-56.6084	-65.8388	-37.6691	-48.8559	-110.344	-26.7328	-60.9285	-32.1313	-58.7223	-54.5135	-45.771	-136.227	-78.5095	-54.8395	-71.7464	-451.452
-164.365	-874.619	-55.1516	-44.4176	-74.3646	-48.5238	-33.9758	-88.4737	-43.2456	-18.0288	-165.168	-46.0595	-29.7203	-29.9693	-33.5805	-33.6627	-15.2243	-202.811	-64.2201	-122.711	-58.926	-73.4087	-27.3013	-45.3211	-37.4647	-104.178	-4522.33	-48.1025	-655.003	-45.8353	-47.6273	-1509.92	-58.1282
-578.726	-62.773	-104.639	-60.2459	-378.418	-38.0046	-28.3904	-59.8717	-70.9673	-23.9665	-337.592	-85.4681	-24.7307	-71.6115	-27.9203	-38.255	-11.0635	-32.3593	-55.6828	-36.7525	-47.5661	-159.376	-42.5101	-82.5213	-33.9883	-723.742	-519.584	-41.7651	-138.624	-75.9497	-148.558	-46.2407	-39.8404
-1744.05	-129.468	-54.0083	-278.624	-1266.52	-49.495	-30.567	-98.174	-77.5175	-33.5825	-540.205	-377.76	-30.2721	-103.297	-30.8747	-55.3481	-13.4037	-38.7185	-55.8408	-145.373	-32.219	-138.536	-33.74	-72.2242	-27.6982	-139.798	-126.82	-93.9869	-117.031	-638.726	-39.2597	-71.9347	-1053
-577.299	-61.4544	-60.9312	-72.7442	-2812.26	-35.3494	-41.0112	-78.0219	-55.5911	-19.7274	-79.4392	-47.44	-59.8777	-48.4282	-33.9249	-23.5773	-17.8576	-124.663	-91.5405	-51.666	-46.3898	-31.8013	-33.4779	-92.6705	-26.7582	-548.157	-211.761	-66.7621	-188.915	-57.1731	-54.6112	-751.771	-749.308
-574.915	-926.161	-77.1084	-62.4287	-361.248	-43.5653	-32.3824	-90.9233	-59.2054	-27.796	-78.3563	-66.799	-48.6316	-55.2295	-41.1086	-24.3871	-16.2189	-58.6597	-67.7789	-45.8914	-99.7313	-59.263	-24.577	-78.0314	-59.4214	-163.506	-174.21	-41.6917	-674.083	-53.3496	-112.427	-160.985	-81.8154
-1189.85	-79.8811	-88.0781	-79.0953	-2838.19	-35.5633	-41.0381	-76.2042	-70.335	-18.1732	-28.7502	-63.6375	-34.6127	-64.4378	-79.4636	-57.7497	-17.8867	-263.219	-68.487	-52.0594	-914.302	-20.5399	-38.2048	-80.0119	-30.7593	-701.492	-2468.36	-72.1122	-602.172	-373.685	-54.1823	-295.975	-40.4722
-802.453	-72.9793	-56.4693	-73.2738	-46.9754	-39.0444	-56.7141	-44.3238	-35.259	-34.8378	-49.0343	-54.1426	-79.2157	-610.398	-31.1127	-26.7701	-19.5821	-350.901	-136.844	-114.168	-32.427	-46.9891	-29.2162	-74.8695	-33.2793	-139.316	-152.07	-50.2375	-255.298	-57.4502	-75.3796	-527.886	-190.146
-508.645	-805.407	-71.7798	-45.443	-269.505	-44.0417	-33.5675	-107.602	-56.4518	-19.7614	-743.443	-50.4958	-71.7933	-51.3101	-34.837	-57.5176	-186.268	-27.9715	-94.0744	-54.1146	-75.6828	-24.6601	-39.8858	-58.3808	-35.172	-211.538	-143.126	-91.9004	-1251.51	-111.392	-67.9244	-1532.34	-56.2617
-652.023	-101.329	-26.6311	-37.4344	-2575.25	-35.659	-30.2684	-50.2279	-56.2662	-31.8636	-664.591	-49.4808	-62.5136	-34.8208	-59.2724	-46.3981	-14.4356	-36.3868	-33.9208	-26.4641	-647.37	-28.8948	-67.056	-62.0769	-26.9202	-853.159	-145.257	-195.519	-362.812	-37.9465	-45.1378	-1644.21	-65.0314
-752.87	-57.2051	-35.0359	-62.2532	-419.15	-21.732	-33.091	-45.5689	-88.5291	-24.2765	-880.584	-64.8111	-32.5896	-40.9759	-54.0931	-34.8387	-14.4872	-66.6332	-58.3864	-30.1656	-24.8413	-52.0533	-19.734	-52.0539	-27.7089	-98.0493	-366.136	-83.3008	-377.893	-861.208	-1935.07	-3715.85	-58.1404
-41.8887	-770.392	-79.7758	-2305.54	-269.714	-40.9092	-33.8956	-126.659	-38.5042	-42.7475	-30.455	-36.177	-35.8488	-44.7721	-63.4039	-22.8386	-16.7338	-256.939	-47.7143	-43.519	-119.087	-74.1234	-50.8291	-49.3507	-32.7533	-69.6347	-45.8104	-88.9957	-217.009	-103.829	-1570.3	-120.135	-67.9959
-533.104	-133.84	-73.1202	-66.4421	-274.842	-46.3387	-25.9714	-106.667	-40.792	-46.3539	-326.471	-65.37	-32.7565	-158.882	-28.2666	-45.4505	-164.779	-39.8953	-88.5507	-33.9891	-28.6802	-121.971	-21.0074	-62.458	-32.1457	-781.791	-40.6789	-100.252	-65.2956	-52.9332	-47.168	-595.129	-75.2123
-221	-855.01	-38.3774	-81.3984	-2896.91	-37.872	-39.4147	-61.8155	-62.1855	-48.9332	-734.04	-58.6366	-45.8334	-70.1228	-15.5639	-21.4034	-15.2519	-34.3399	-61.4404	-63.9342	-25.4962	-27.1028	-55.0712	-55.5497	-32.176	-106.331	-23.541	-63.0021	-163.999	-38.1847	-60.4479	-67.7825	-70.3244
-963.483	-22.5738	-125.13	-62.7942	-328.602	-27.8128	-39.0291	-94.5385	-74.511	-28.3176	-71.2024	-36.4661	-37.8449	-69.0662	-46.8624	-33.9039	-15.14	-35.2442	-27.3817	-62.2012	-26.6089	-114.041	-24.7563	-49.2863	-27.7626	-503.238	-400.063	-51.2712	-894.502	-91.4827	-41.0999	-217.872	-39.2417
-481.331	-93.5257	-39.3699	-109.429	-141.319	-42.306	-35.4644	-102.812	-65.5141	-44.5515	-50.3182	-67.3467	-26.0959	-97.035	-21.6494	-48.6913	-10.3451	-126.364	-31.5189	-55.7128	-22.1149	-46.0203	-25.6656	-49.7289	-31.4289	-68.9734	-251.457	-66.7795	-547.801	-654.184	-49.246	-2675.55
-628.672	-1021.3	-174.196	-89.2488	-47.7908	-689.628	-40.4414	-25.7781	-55.6246	-51.8049	-404.739	-113.569	-47.3881	-51.1905	-24.6257	-31.9931	-15.3179	-67.5667	-507.768	-41.9709	-22.3766	-183.358	-68.7439	-50.679	-34.5804	-84.9504	-101.545	-88.4644	-482.772	-49.8734	-40.2776	-48.1788
-33.4961	-71.7468	-45.697	-46.9465	-50.6963	-39.3121	-77.3205	-73.9985	-39.1739	-25.5345	-521.866	-31.4758	-31.7762	-61.0903	-34.1668	-15.6225	-23.712	-32.8754	-64.9948	-60.7676	-26.2153	-73.3953	-38.689	-63.4784	-55.8965	-57.9261	-89.5547	-36.2884	-166.596	-481.157	-48.2755	-230.166
-28.3397	-56.0407	-78.4611	-113.403	-345.903	-33.3557	-34.7092	-66.6105	-51.8486	-82.7755	-1110.7	-60.1436	-38.0011	-104.831	-25.5611	-18.0225	-15.5898	-132.217	-53.4113	-45.5967	-37.8995	-62.8685	-59.0141	-45.0124	-46.5891	-718.188	-31.6647	-46.7326	-512.69	-679.564	-74.3658	-483.814
-43.8547	-20.5889	-36.9009	-72.6556	-327.686	-35.0698	-40.0335	-44.1669	-38.708	-28.8988	-392.743	-68.5974	-51.1902	-112.287	-21.6965	-46.6838	-17.5688	-173.411	-70.3014	-82.5182	-24.8662	-45.9037	-48.8907	-82.52	-24.8767	-68.5088	-277.32	-47.1445	-191.02	-78.4672	-48.2927	-2133.29
-540.396	-115.762	-48.9111	-91.1551	-1436	-31.3003	-33.5386	-78.8283	-214.92	-105.114	-31.5598	-84.5725	-28.6437	-25.3002	-29.956	-38.6575	-13.3405	-129.418	-32.8915	-41.218	-88.9148	-30.8714	-48.8926	-63.9878	-25.146	-567.668	-154.429	-61.9753	-48.5723	-44.9371	-45.1065	-1135.22
-265.601	-48.1612	-34.0442	-57.2915	-251.564	-29.7161	-36.4928	-58.8353	-31.4232	-97.0358	-72.6438	-50.7446	-33.312	-36.4736	-23.0763	-32.4024	-14.5434	-22.0736	-73.6423	-32.2159	-28.9577	-46.8872	-65.7991	-47.0556	-18.7788	-185.393	-101.203	-72.4518	-97.3374	-53.8866	-49.2345	-568.565
-5411.85	-88.2977	-35.1736	-37.1155	-179.566	-50.4898	-32.7343	-64.6178	-41.7129	-32.4603	-82.2237	-112.311	-31.5874	-57.8899	-28.8304	-35.3364	-18.6384	-53.263	-38.7829	-91.7364	-28.3661	-54.9094	-25.0795	-86.0562	-24.8207	-938.348	-207.551	-54.9984	-716.112	-103.33	-39.3607	-77.1169
-22.4407	-19.7468	-109.214	-81.2083	-337.754	-28.6097	-36.4259	-54.582	-65.7197	-23.7531	-40.3299	-74.8874	-21.7148	-36.0265	-19.693	-78.7367	-209.571	-36.3229	-66.6344	-56.8257	-25.4689	-43.1071	-48.3345	-65.2683	-33.6105	-67.8643	-398.633	-59.0648	-701.778	-63.7771	-40.5833	-459.247
-33.0776	-780.395	-52.2446	-74.917	-327.591	-40.379	-40.4888	-92.6205	-40.1428	-22.4091	-62.4192	-41.6968	-38.157	-19.2484	-42.8231	-39.4229	-32.1193	-38.235	-26.6291	-38.778	-57.2154	-56.0869	-32.372	-58.773	-33.5941	-514.634	-42.7444	-73.9731	-86.9817	-69.388	-67.3118	-110.754
-31.2871	-119.899	-128.635	-41.2626	-3036.58	-32.8293	-26.3471	-48.1175	-66.4471	-91.2846	-1463.72	-50.6045	-25.1009	-26.4072	-32.7625	-52.0596	-15.9228	-26.5614	-69.1847	-103.108	-46.3853	-68.4761	-55.0225	-561.471	-38.2354	-141.428	-300.511	-58.0067	-95.6482	-69.6068	-49.6267	-1394.56
-22.5729	-51.3657	-36.5763	-36.9881	-56.5299	-39.098	-47.2066	-79.9765	-32.9419	-36.4272	-573.644	-61.0139	-22.7261	-37.5555	-22.7598	-43.0026	-142.654	-46.1617	-47.7398	-48.1532	-1394.57	-41.8614	-29.5014	-48.8444	-28.2812	-730.586	-2784.94	-76.8103	-780.198	-52.1891	-43.6752	-102.965
-27.4408	-128.788	-122.919	-86.1027	-278.579	-43.977	-30.0508	-79.1051	-31.4806	-42.3185	-460.598	-61.8961	-30.1593	-53.2189	-66.8138	-33.6365	-17.3328	-48.4253	-86.8465	-31.995	-24.9165	-49.2331	-24.5987	-44.6148	-27.4915	-74.2478	-432.776	-78.1318	-549.115	-57.7828	-141.957	-461.906
-55.6251	-977.561	-38.0436	-84.2156	-57.6217	-37.4717	-42.1901	-55.2046	-33.1606	-47.1799	-44.8634	-119.971	-26.0112	-235.771	-38.27	-1103.83	-62.3319	-17.9577	-47.1571	-49.7611	-31.1202	-46.6598	-36.812	-46.6855	-28.7862	-93.9604	-222.763	-88.9138	-376.651	-56.3475	-47.7917	-865.542
-1181.29	-28.5703	-95.6644	-130.332	-49.2991	-29.1393	-37.998	-66.9355	-36.7025	-88.1076	-54.7115	-116.887	-34.0553	-46.2612	-29.8931	-52.4896	-13.4263	-62.6991	-30.0229	-41.299	-45.1183	-59.9095	-27.4932	-135.527	-36.549	-145.146	-316.728	-76.1484	-232.449	-161.747	-48.3801	-722.674
-1880.82	-26.0228	-37.4785	-51.2267	-25.7741	-50.5441	-42.7277	-53.6831	-46.2234		-43.7014	-52.9304	-34.4113	-57.0227	-27.8022	-44.859	-16.8994	-32.0371	-56.2167	-101.141	-1044.48	-23.6964	-63.2192	-50.5757	-24.386	-559.464	-270.78	-78.0366	-873.232	-674.745	-38.2662	-1998.02
-422.976	-1019.72	-148.795	-87.3228	-344.396	-40.2281	-24.0724	-32.1983	-49.1344		-61.6298	-43.4342	-41.1691	-63.1241	-823.15	-19.9931	-20.1669	-154.475	-28.3472	-25.5231	-46.8125	-44.4082	-101.97	-46.4945	-26.8589	-72.1687	-118.794	-51.8135	-87.8551	-84.274	-84.1073	-523.305
-450.525	-46.393	-33.0361	-44.2141	-220.983	-40.1837	-51.4297	-82.8299	-85.7117		-24.9777	-59.2704	-39.6821	-18.9334	-31.7032	-41.3557	-12.2585	-29.9727	-40.8627	-53.6831	-38.7823	-35.8683	-41.7903	-37.0787	-34.1358	-1129.37	-107.058	-58.424	-275.239	-50.5638	-53.7307	-1269.39
-976.341	-665.44	-25.1731	-97.8493	-31.076	-39.3284	-38.7511	-38.0905	-112.165		-47.2298	-75.5563	-41.5866	-27.2035	-42.9264	-29.6132	-27.3148	-31.9477	-36.618	-29.9395	-18.9566	-28.9968	-41.9621	-544.074	-24.7618	-65.9045	-100.486	-51.8876	-598.903	-92.6543	-44.7228	-291.039
-614.552	-42.6525	-80.002	-33.301	-29.5375	-40.5269	-40.4025	-75.9464	-43.3235		-48.3918	-94.2282	-34.6485	-33.3527	-31.7742	-33.0626	-20.789	-53.4858	-32.034	-52.6202	-25.7798	-38.86	-64.5336	-76.0709	-45.1208	-45.6257	-34.8874	-152.741	-277.664	-67.7868	-301.06	-298.928
-795.171	-754.324	-40.2743	-29.5927	-34.3072	-31.5108	-42.0126	-41.9598	-69.2417		-72.4622	-86.0917	-82.8026	-41.2701	-34.3976	-70.7771	-166.121	-34.3128	-49.9428	-33.0431	-37.5844	-154.416	-34.8862	-90.0398	-21.5368	-185.12	-171.265	-67.8455	-571.977	-949.241	-51.9066	-47.9652
-378.473	-22.7977	-129.324	-119.132	-28.374	-38.1783	-45.9582	-69.6188	-47.5238		-347.817	-47.5565	-31.8058	-25.7806	-17.9459	-51.1362	-14.8706	-57.9343	-40.401	-30.9992	-26.5792	-44.2661	-57.6542	-63.2702	-73.1828	-656.194	-104.195	-105.071	-633.557	-117.053	-44.1542	-657.015
-395.447	-15.0337	-72.2794	-104.281	-400.19	-29.6214	-45.4805	-73.0038	-39.1968		-639.122	-72.7793	-25.2443	-64.6896	-26.5779	-26.1275	-14.0755	-127.952	-48.4669	-31.6912	-26.786	-26.4927	-67.4047	-481.93	-20.3786	-165.684	-293.774	-69.614	-101.926	-48.5216		-931.812
-17.6879	-47.4581	-27.8475	-87.6917	-43.2198	-42.8041	-42.6345	-72.979	-44.1527		-535.412	-93.2973	-64.2385	-30.202	-49.3849	-30.0643	-19.7343	-74.6432	-27.6611	-44.0553	-18.1861	-29.936	-54.1155	-357.558	-29.1825	-674.544	-129.449	-73.277	-83.2967	-61.6585		-332.659
-21.0816	-823.648	-40.8104	-79.3758	-189.983	-29.8163	-37.0503	-58.7123	-45.5025		-53.1993	-117.896	-49.4928	-53.1906	-29.3873	-67.3449	-16.1351	-36.054	-30.9185	-30.2522	-30.2576	-94.914	-36.3638	-53.3629	-31.719	-113.904	-113.134	-52.7337	-820.572	-44.4003		-67.6377
-44.114	-15.8783	-136.064	-68.6278	-262.165	-33.163	-48.3477	-66.0699	-44.1237		-252.829	-59.2719	-41.6472	-23.2713	-20.4491	-55.1225	-13.944	-172.297	-68.3988	-44.1248	-30.2644	-15.1305	-36.4181	-39.4808	-39.0126	-774.827	-121.205	-37.2157	-70.048	-53.4861		-614.441
-44.7695	-83.3866	-82.0657	-40.4761	-324.619	-36.2465	-67.3998	-73.6085	-37.7936		-689.627	-53.6418	-29.1093	-70.1378	-19.7956	-28.1602	-156.529	-36.2011	-119.32	-58.3655	-52.5844	-45.6782	-68.2583	-291.101	-22.5614	-182.568	-142.645	-61.8988	-563.315	-68.4711		-372.719
-28.5762	-850.556	-106.797	-70.2588	-34.0591	-47.8168	-59.5819	-105.088	-53.4051		-47.7522	-154.516	-32.5226	-33.9672	-31.1921	-38.143	-14.6548	-88.296	-28.4896	-108.781	-27.3636	-25.5073	-46.2645	-56.2833	-20.9113	-595.491	-138.465	-52.9425	-150.215	-892.62		-256.619
-35.9861	-127.372	-41.5958	-46.8548	-32.172	-27.0006	-39.0421	-51.9612	-43.2553		-44.9657	-405.189	-23.249	-100.682	-21.3129	-19.7612	-11.1946	-23.8285	-33.7867	-104.307	-33.0119	-51.6438	-70.5	-364.528	-29.4235	-72.9126	-333.56	-84.2901	-451.401	-92.055		-3416.02
-782.703	-84.8549	-47.1763	-49.7596	-37.912	-38.7946	-43.0296	-58.3141	-42.7509		-31.4721	-109.163	-38.7106	-26.2258	-17.6177	-41.2204	-10.0101	-42.33	-106.931	-32.4921	-37.543	-62.2097	-41.1903	-42.8347	-27.0832	-50.5343	-163.784	-53.3675	-89.6902	-128.223		-377.219
-747.683	-90.2449	-54.6905	-78.1832	-51.9223	-38.7619	-64.7898	-115.742	-42.0459		-54.8733	-28.4723	-30.496	-105.963	-81.1272	-41.7791	-115.338	-33.8224	-38.7319	-39.1042	-20.9537	-94.8738	-57.9006	-316.631	-26.5046	-101.821	-145.38	-46.9152	-543.305	-356.605		-3899.77
-1298.91	-725.098	-31.6529	-24.4163	-61.0745	-35.4528	-43.2205	-54.8316	-24.1908		-38.5722	-131.957	-27.3418	-18.5136	-32.0564	-40.7456	-20.043	-165.917	-66.8469	-47.2916	-27.6306	-28.9049	-38.034	-45.8058	-37.9123	-46.9765	-65.4197	-1172.45	-65.3529	-461.52		-238.492
-392.419	-77.7721	-115.49	-67.2299	-46.8933	-29.8191	-88.509	-67.2319	-28.9563		-713.127	-57.132	-36.844	-47.7452	-24.3786	-87.7719	-16.2346	-115.174	-32.1111	-56.6377	-26.6294	-97.6119	-25.0174	-44.7134	-28.9968	-781.992	-432.997	-114.896	-334.532	-62.0143		-102.771
-952.397	-78.6425	-206.256	-29.0746	-31.4426	-29.074	-45.1029	-87.2421	-36.6393		-74.088	-110.395	-40.2738	-72.8161	-20.1091	-33.0297	-86.9916	-35.7559	-34.9461	-44.998	-26.7133	-40.6124	-41.192	-55.1183	-27.8448	-64.0465	-176.256	-54.5564	-72.9536	-46.7772		-598.169
-23.5283	-67.1308	-26.9465	-87.6746	-64.108	-35.3202	-110.924	-69.5287	-78.0459		-35.9119	-45.7444	-45.1181	-49.3461	-26.2078	-36.6513	-126.72	-22.1914	-40.6818	-86.6232	-23.9144	-85.1682	-38.9365	-65.901	-27.763	-48.1917	-246.462	-67.066	-503.535	-532.743		-2201.1
-613.439	-23.8974	-48.1569	-29.6883	-271.571	-36.5606	-41.8704	-92.2951	-42.448		-47.1716	-71.6408	-26.4301	-30.2194	-31.8797	-70.2416	-17.1572	-22.9045	-91.186	-29.1188	-18.4781	-32.0558	-39.929	-95.0679	-44.4792	-719.661	-2425.18	-61.8062	-771.722	-278.547		-46.548
-688.902	-18.8754	-39.7364	-70.2503	-228.957	-27.5204	-72.6553	-44.9155	-43.8272		-49.4555	-89.1046	-47.0186	-24.9683	-23.3029	-41.851	-13.2931	-23.7818	-82.8945	-44.8332	-29.1201	-41.6615	-26.1716	-60.0893	-25.3805	-58.3502	-21.9694	-45.1204	-56.0823	-47.2634		-9728.98
-214.516	-29.6411	-37.5438	-42.0061	-54.4983	-36.8988	-69.9815	-50.7112	-44.7841		-47.945	-47.5775	-104.973	-50.5406	-25.8818	-24.6995	-16.7665	-29.3943	-80.3909	-23.5771	-31.9683	-46.4265	-28.252	-43.6876	-38.2684	-118.394	-377.214	-78.006	-106.096	-32.5488		-2386.01
-1103.91	-125.597	-40.7843	-132.162	-31.3762	-40.5948	-35.5686	-65.7706	-84.9313		-103.229	-40.6597	-40.2682	-44.5612	-20.3363	-25.8585	-11.5629	-173.442	-33.285	-25.9957	-242.862	-49.6906	-21.7175	-56.5153	-25.4124	-821.933	-261.923	-54.389	-171.344	-58.1123		-1103.41
-35.8717	-21.616	-44.7805	-49.1167	-408.75	-32.0183	-70.9933	-69.9489	-42.1319		-52.3855	-52.5373	-48.4782	-31.2665	-77.025	-35.5007	-14.7573	-53.1758	-44.0406	-48.4145	-1575.67	-25.3638	-24.8935	-50.6652	-35.5061	-94.673	-258.361	-53.5035	-182.164	-67.2217		-492.783
-526.293	-18.8069	-73.0642	-65.3494	-55.9485	-47.8318	-37.1991	-97.9387	-46.8905		-1519.41	-165.762	-49.9819	-60.5496	-22.7793	-63.6982	-11.8724		-34.4373	-45.3771	-19.148	-151.204	-30.8126	-48.8192	-26.503	-343.877	-996.643	-53.5031	-910.391	-43.4758		-73.5227
-1103.43	-41.3058	-35.7401	-51.7975	-24.1019	-40.406	-43.3458	-67.685	-41.4017		-630.954	-72.2984	-29.7777	-91.8672	-25.6987	-62.3891	-17.7094		-57.0702	-33.8212	-19.3327	-42.7369	-45.2141	-44.2491	-32.1279	-122.79	-230.167	-69.4778	-59.7271	-73.9659		-739.571
-337.963	-758.274	-123.286	-43.5625	-404.469	-49.1594	-42.1583	-72.2765	-51.7727		-983.619	-31.3709	-42.6908	-32.2602	-29.0068	-25.8205	-14.9579		-42.9164	-30.5166	-23.8565	-64.2727	-40.0971	-49.6741	-25.1565	-777.201	-24.7037	-43.6562	-59.5294	-83.3158		-2913.34
-1117.32	-13.0743	-39.5617	-46.8858	-45.7665	-62.3167	-38.7734	-98.457	-49.3042		-91.945	-83.0045	-16.9617	-95.5154	-31.2452	-40.0223	-95.8225		-46.1179	-44.9283	-22.3503	-49.1534	-30.0211	-51.9524	-33.1898	-132.266	-294.211	-65.168	-384.983	-76.6637		-3144.1
-32.073	-57.5851	-87.671	-94.67	-41.0016		-36.8523	-141.13	-65.3603		-38.3686	-32.7318	-80.2226	-36.7938	-22.2139	-25.4435	-24.2114		-41.9018	-35.7386	-27.1005	-80.8453	-40.8042	-48.3551	-22.7119	-640.245	-288.408	-48.3086	-342.281	-433.455		-428.325
-24.7863	-146.962	-31.8165	-50.9179	-39.7835		-57.892	-82.7479	-48.1943		-63.7392	-140.808	-32.2105	-39.8789	-15.6636	-129.251	-26.1932		-41.3571	-26.6565	-28.6018	-53.5945	-45.793	-70.3884	-40.9828	-52.1245	-58.0498	-77.6011	-71.6902	-69.4225		-901.086
-617.254	-65.0868	-49.47	-25.4617	-521.037		-42.8126	-85.1587	-48.1154		-53.0364	-80.9909	-45.5172	-49.7397	-27.2076	-478.719	-18.3632		-43.5307	-62.7978	-31.2249	-35.6564	-51.5265	-47.248	-31.0617	-62.2713	-356.178	-46.3186	-820.794	-78.2403		-380.483
-629.627	-16.6648	-90.69	-76.3791	-462.794		-74.1566	-98.2808	-33.719		-41.0579	-59.7466	-43.7028	-30.3412	-18.7922	-41.1481	-17.9627		-71.5625	-48.0693	-31.3726	-44.549	-51.4234	-52.7049	-36.5439	-135.109	-203.28	-73.7889	-97.32	-74.5537		-2130.17
-834.274	-39.1911	-64.5946	-62.051	-8322.41		-33.8491	-137.356	-45.1228		-297.35	-56.4542	-45.6134	-58.6131	-23.3569	-25.6442	-159.273		-46.4956	-40.7715	-158.223	-42.1166	-33.1337	-89.9776	-47.9186	-82.2425	-58.9823	-64.2745	-70.0457	-120.375		-438.196
-588.485	-60.19	-55.1233	-47.4068	-39.9116		-47.1959	-61.2293	-50.2872		-860.666	-40.8986	-78.4905	-50.2159	-786.886	-24.3939	-112.115		-38.5014	-43.9552	-281.002	-86.4854	-31.2102	-52.6488	-32.6679	-637.481	-93.9629	-57.7947	-435.919	-90.6283		-258.991
-83.5071	-774.817	-20.3189	-52.0568	-5440.48		-81.5307	-61.1696	-52.1326		-198.108	-28.9873	-26.4169	-42.3325	-24.1748	-25.417	-17.118		-39.8923	-110.065	-1573.11	-123.805	-31.616	-56.5785	-29.9452	-32.8297	-105.569	-63.2608	-811.085	-86.9243		-791.084
-53.2996	-27.7908	-32.7761	-28.1953	-122.911		-36.1157	-54.2064	-54.6426		-28.795	-35.4536	-25.3827	-46.9898	-53.4994	-39.1735	-9.66308		-50.3898	-48.244	-31.6008	-185.008	-38.9979	-42.8452	-33.6906	-136.63	-130.344	-38.1058	-59.1538	-228.559		-1448.34
-34.7073	-56.9858	-46.921	-41.9151	-114.255		-45.9268	-72.4027	-39.1532		-66.2048	-82.2041	-24.8867		-17.524	-17.9968	-13.8811		-52.7321	-100.624	-69.3994	-102.13	-26.5322	-73.3182	-36.6139	-88.4851	-148.935	-82.2665	-74.682	-48.1786		-789.821
-23.1547	-16.5827	-42.9115	-31.3723	-5095.9		-59.605	-78.7443	-81.7498		-31.9951	-89.8843			-59.7705	-55.5707	-33.4491		-20.7485	-63.2478	-41.3142	-40.6571	-51.5973	-62.7502	-125.492	-69.3608	-111.787	-83.5455	-256.675	-84.0881		-893.499
-30.5926	-13.7403	-28.8194	-28.2703	-360.969		-68.1008	-79.3911	-26.5337		-65.2653	-117.42			-22.0542	-48.462	-117.068		-74.7109	-47.9561	-63.7386	-124.595	-29.9172	-25.4909	-28.3874	-558.076	-150.066	-56.554	-465.216	-54.9911		-132.532
-948.097	-121.363	-111.091	-74.454	-6590.03		-37.5524	-68.9608	-51.9588		-78.9082	-55.6424			-27.2479	-26.2158	-10.5849		-24.2356	-37.1538	-1163.91	-41.9807	-36.3281	-58.7021	-21.7747	-41.0218	-86.76	-67.2536	-165.312	-85.0704		-278.951
-1985.04	-648.989	-32.381	-23.4181	-132.501		-43.7872	-66.09	-40.3358		-36.417	-48.1316			-829.955	-64.5779	-13.636		-27.1356	-44.7145	-23.5493	-42.3623	-43.6268	-47.2251	-32.1547	-39.6075	-70.4876	-42.5784	-48.4144	-282.599		-47.8952
-26.8133	-95.6269	-50.4144	-50.786	-135.859		-88.7143	-87.5731	-44.1796		-40.8771	-73.4954			-31.0169	-27.7617	-143.457		-67.646	-46.0219	-18.9655	-106.482	-35.8996	-91.6765	-32.3198	-88.433	-3008.46	-116.333	-199.547	-54.3844		-672.879
-599.604	-60.8128	-54.7921	-42.384	-280.007		-39.682	-65.1476	-78.7575		-34.1488	-51.0638			-25.5216	-56.5536	-18.0987		-27.5562	-24.3208	-45.2404	-24.1993	-42.9776	-54.5859	-25.7749	-170.392	-137.001	-57.7383	-63.5682	-62.3419		-646.045
-1104.11	-133.126	-43.933	-23.8074	-135.112		-44.4837	-127.113	-84.0963		-57.7072	-45.447			-29.4602	-56.5118	-18.1194		-63.615	-51.6331	-19.7262	-29.3369	-35.6802	-32.5907	-22.3529	-747.811	-452.732	-79.2066	-56.2212	-349.257		-808.115
-22.0239	-822.614	-40.7971	-77.3263	-5316.28		-37.7971	-76.7296	-36.4476		-51.2905	-25.5794			-37.2819	-32.9272	-16.6836		-28.2182	-25.9591	-30.8063	-33.9222	-33.0463	-59.5746	-29.7431	-109.496	-220.68	-68.3568	-296.093	-53.9435		-83.9616
-618.903	-48.3742	-46.1707	-91.4354	-154.909		-43.1351	-28.7318	-59.3238		-52.4879	-88.811			-16.4257	-64.1543	-12.3139		-32.062	-30.0249	-19.0929	-115.965	-36.2572	-1924.21	-34.1693	-825.571	-254.436	-53.7723	-118.629	-64.0215		-646.658
-1353.22	-40.7987	-71.367	-37.985	-4576.35		-50.8111	-80.337	-51.7657		-48.1328	-94.7346			-26.5383	-38.4643	-21.2909		-32.5497	-34.8148	-195.352	-36.1571	-34.6797	-34.0542	-26.1957	-57.6499	-289.378	-55.3058	-68.2576	-68.3537		-1589.78
-28.1414	-42.5775	-38.0914	-72.0387	-127.418		-89.3072	-75.649	-49.8107		-72.3182	-26.1815			-57.4582	-22.5934	-16.2699		-32.7464	-94.8163	-23.44	-85.4736	-26.0379	-71.8956	-153.083	-53.872	-68.6963	-70.4003	-54.8728	-62.6609		-2729.29
-67.259	-79.4907	-119.632	-29.9707	-149.753		-37.3995	-56.7242	-57.1032		-40.2575	-33.7521			-31.6729	-22.1849	-14.8162		-56.9669	-41.6794	-24.8172	-35.4313	-25.8718	-44.5233	-26.9486	-652.507	-2513.18	-45.886	-47.436	-49.8213		-1755.29
-26.0863	-89.203	-102.59	-42.8433	-4882.76		-88.3943	-63.3622	-48.2375		-43.9444	-60.9646			-17.5233	-28.6414	-14.8725		-89.9451	-58.1758	-26.5938	-56.5613	-31.0214	-40.2516	-23.9239	-67.704	-386.609	-60.7327	-946.016	-46.6157		-124.272
-24.1958	-749.128	-73.5355	-39.4615	-136.414		-42.2743	-51.1487	-33.2178		-29.1445	-71.7335			-70.1445	-56.6248	-10.1453		-51.0067	-25.9092	-40.3058	-41.359	-32.3707	-32.9331	-29.0501	-107.319	-632.622	-88.3554	-178.622			-532.371
-21.4892	-747.332	-39.4045		-138.854		-43.0908	-57.1478	-48.3262		-40.6048	-76.0597			-36.0621	-21.323			-32.7257	-120.848	-22.8293	-41.1176	-65.8823	-23.6534	-26.7465	-69.8329	-284.731	-73.9793	-552.7			-1104.19
-437.348	-23.8588	-26.3445		-33.6399		-59.4624	-61.725	-33.8776		-34.2711	-52.4081			-54.3224	-52.7205			-42.8779	-174.186	-41.6314	-43.1752	-51.8317	-49.155	-29.9189	-775.112	-110.916	-46.5864	-478.752			-338.456
-469.302	-77.2524	-80.5174		-24.0912		-49.313	-67.4013	-39.4897		-610.55	-67.7166			-21.4459	-30.7414			-21.7551	-46.7778	-27.6777	-51.398	-41.4644	-224.764	-31.884	-106.418	-231.935	-75.5328	-80.241			-1477.03
-65.2977	-72.6733	-121.036		-158.66		-38.3927	-61.0306	-38.4897		-707.3	-88.4763			-23.6848	-24.0422			-35.6685	-68.082	-23.3216	-30.2542	-36.5889	-42.9133	-32.0947	-703.14	-233.575	-67.3525	-142.994			-1369.22
-5195.52	-25.5471	-44.2578		-4818.19		-58.3356	-82.4153	-72.5771		-27.8319	-82.9308			-23.2879	-35.0053			-68.0824	-23.4389	-37.1669	-99.6456	-37.2025	-39.9566	-23.6092	-77.1526	-74.0208	-63.9298	-523.633			-183.142
-488.513	-59.6816	-79.7946		-4991.68		-52.5805	-91.7572	-23.5223		-45.7503	-68.9504			-47.1713	-21.277			-61.2691	-109.013	-22.6645	-50.8602	-26.6884	-75.9316	-33.3727	-1000.52	-109.151	-165.945	-531.38			-1254.86
-19.7639	-15.6566	-42.9071		-120.007		-48.0078	-66.3511	-85.8586		-37.015	-54.0577			-22.9481	-86.9266			-40.5812	-40.9947	-23.4725	-42.1569	-29.9889	-149.447	-34.9952	-55.0649	-400.193	-90.2274	-588.072			-78.0277
-28.6211	-92.4235	-54.625		-98.3913		-590.906	-65.7672	-45.3761		-44.5933	-35.9146			-21.148	-33.8619			-45.3404	-29.7832	-22.0596	-52.0443	-31.0901	-53.017	-24.5192	-119.258	-167.972	-70.8742	-598.043			-1610.69
-729.937	-112.378	-91.0228		-4386.48		-56.395	-40.0226	-85.6603		-39.3689	-109.723			-34.3885	-38.4023			-28.589	-80.4738	-23.2687	-29.946	-31.9593	-50.0658	-30.8042	-88.5562	-208.984	-50.2337	-44.138			-2524.43
-4412.07	-65.3726	-137.272		-153.046		-66.014	-32.7288	-55.0179		-58.7185	-70.2345			-19.0103	-26.5907			-30.5166	-87.7552	-30.2459	-61.7995	-28.6556	-55.7324	-27.6004	-116.007		-87.5707	-660.705			-2530.95
-869.227	-103.209	-25.0414		-4798.81		-48.0283	-49.0759	-48.9803		-113.919	-47.0175			-33.2948	-33.2154			-57.5067	-93.6376	-28.6083	-30.8713	-31.114	-62.9472	-26.4267	-50.6215		-84.3975	-77.9228			-1336.59
-1406.86	-15.7264	-101.325		-136.902		-52.169	-115.889	-75.4422		-24.02	-73.7355			-24.6996	-46.2798			-38.1697	-57.7953	-41.1563	-67.3732	-35.667	-40.168	-32.684	-70.7505		-65.2363	-142.722			-600.103
-25.2496	-725.111	-58.3534		-4186.94		-39.8153	-45.0621	-103.304		-76.9196	-80.5723			-758.95	-28.1953			-39.9331	-54.9801	-21.7755	-111.645	-30.251	-106.551	-31.4801	-124.042		-133.127	-141.054			-467.953
-430.527	-17.5491	-611.324		-4086.98		-88.1226	-116.046	-100.769		-43.9169	-99.7318			-30.6805	-25.012			-51.7838	-43.8637	-34.9269	-47.9252	-37.3552	-28.377	-27.2345	-90.5491		-124.248	-601.224			-58.6384
-4125.25	-47.5221	-272.512		-35.6557		-55.9012	-51.6143	-94.6265		-53.9636	-121.449			-40.266	-54.4902			-45.5624	-39.6682	-22.4445	-33.8162	-43.6919	-40.8916	-31.9145	-107.778		-64.5393	-71.0359			-1057.98
-35.6528	-27.8941	-263.975		-4084.27		-58.4144	-496.65	-54.5202		-48.7059	-137.315			-26.887	-38.6893			-23.2702	-26.272	-24.2727	-59.0763	-50.3855	-489.501	-25.8206	-601.216		-68.9281	-61.6785			-390.554
-28.6253	-27.9705	-384.247		-152.771		-31.9337	-48.225	-57.4517		-57.6219	-69.2196			-23.2969	-32.8472			-35.477	-53.9843	-48.8981	-39.1865	-39.4635	-34.0263	-25.6313	-65.0866		-117.408	-430.44			-197.43
-32.3869	-112.812	-62.1667		-4070.32		-61.0767	-112.739	-67.166		-41.0124	-58.1002			-16.6491	-30.9713			-141.736	-39.4849	-30.7887	-59.8262	-67.0484	-111.511	-22.2057	-115.522			-137.628			-1681.8
-22.446	-780.329	-280.398		-116.001		-47.4695	-44.3261	-81.8593		-96.3354	-63.2211			-15.884	-54.1511			-77.4263	-90.0464	-26.4657	-44.3177	-35.3559	-43.5485	-51.8968	-80.5636			-435.925			-905.445
-630.286	-108.156	-319.901		-440.149		-63.8455	-48.5456	-36.5291		-31.6619	-66.0557			-16.4601	-26.5766			-54.6095	-123.702	-35.207	-46.1433	-48.7677	-55.9149	-22.3803	-131.301			-579.118			-703.937
-362.904	-575.576	-363.11		-4930.23		-49.6133	-54.9273	-39.6062		-29.6115	-80.5676			-28.8987	-66.4306			-38.1988	-22.3275	-19.7243	-105.32	-32.1682	-41.1762	-31.3903	-184.71			-404.624			-1148.09
-13.6951	-14.8744	-240.465		-108.149		-64.1774	-39.3347	-44.1216		-39.7324	-53.5741			-33.6432	-116.433			-53.9242	-21.3744	-31.1027	-24.4899	-38.0032	-39.4621	-24.7583	-79.7795			-411.901			-506.846
-33.4814	-27.3711	-310.294		-4009.27		-73.2203	-55.6972	-43.5076		-88.0374	-53.2445			-40.455	-43.1385			-26.2494	-153.485	-17.7375	-34.8993	-76.2626	-62.445	-23.2583	-63.7849			-61.4359			-1053.72
-929.734	-14.3174	-280.202		-99.7284		-198.245	-70.7284	-35.925		-2030.57	-60.7555			-53.8014	-53.195			-46.977	-53.1932	-29.2677	-33.2565	-45.4533	-39.1721	-21.9601	-102.364			-57.7792			-465.726
-4449.72	-83.6412	-85.2448		-4683.61		-77.2395	-62.95	-73.2668		-47.0535	-88.4557			-21.2757	-26.384			-50.2741	-27.0865	-29.6445	-47.328	-45.0301	-49.7261	-22.1156	-62.7009			-685.345			-634.408
-612.875	-20.0946	-306.216		-198.681		-38.1771	-54.6193	-40.4777		-140.001	-92.5453			-30.1525	-31.4013			-44.3873	-83.9553	-18.891	-37.0829	-49.3522	-44.3174	-25.1151	-142.655			-109.123			-290.568
-424.848	-22.5478	-337.738		-3951.99		-85.1758	-50.8262	-45.7286		-27.5018	-124.153			-23.7159	-40.6624			-91.5771	-57.2	-29.6719	-24.9826	-36.0684	-46.2675	-23.2918	-61.2633			-562.181			-2007.67
-229.58	-30.3625	-287.946		-135.241		-45.3164	-59.2291	-43.5971		-32.8906	-55.5551			-35.4326	-41.0024			-33.2255	-32.8359	-24.6741	-40.5674	-29.4198	-56.9023		-877.4			-277.572			-214.429
-34.8934	-19.4142	-318.702		-335.925		-52.3767	-102.651	-45.9478		-136.738	-89.3125			-18.4137	-267.071			-100.09	-38.3195	-18.034	-44.8269	-38.3857	-131.965		-34.2677			-469.863			-79.3817
-585.992	-15.3379	-451.943		-198.996		-37.3004	-47.5409	-46.4049		-31.6544	-57.1803			-26.5499	-36.6154			-37.6027	-99.5832	-34.8588	-69.4243	-34.027	-46.5399		-51.7505			-710.696			-1569.55
-47.6705	-45.3937	-272.948		-4770.48		-66.261	-60.8187	-41.8631		-33.2102	-116.758			-631.169	-26.8004			-74.3853	-26.5838	-29.3216	-59.7976	-1266.69	-50.178		-170.612			-86.5212			-663.765
-29.6158	-906.419	-116.694		-108.116		-47.714	-39.0998	-67.1715		-33.8056	-52.7538			-27.4554	-43.7462			-33.324	-54.3648	-25.7092	-31.823	-25.9631	-90.8037		-114.972			-382.323			-490.124
-96.844	-31.2986	-27.5607		-3894.15		-63.0015	-76.3268	-37.3664		-29.4056	-45.5075			-32.5477	-31.7531			-43.623	-66.6372	-36.3053	-27.3398	-45.8797	-64.1109		-202.707			-78.2155			-589.909
-32.4289	-21.6835	-291.986		-180.146		-52.9672	-39.144	-67.5031		-78.7663	-34.9867			-431.532	-64.3521			-66.9526	-34.402	-17.9358	-64.8585	-35.8304	-72.525		-54.2642			-67.9459			-333.872
-38.2904	-69.6538	-271.111		-3770.7		-37.5226	-99.7033	-27.7174		-45.5515	-66.9451			-24.2966	-27.4878			-34.0083	-27.9913	-48.8502	-31.0393	-31.9412	-42.9393		-105.275			-729.787			-2736.66
-36.309	-157.707	-30.1151		-260.044		-75.7159	-82.7447	-41.6803		-23.7135	-34.7519			-17.4974	-42.3633			-33.538	-35.8927	-28.1258	-78.0909	-28.399	-50.5641		-71.017			-90.5071			-155.207
-39.6443	-22.8007	-200.859		-4307.45		-131.15	-60.7323	-65.6591		-38.7215	-75.5956			-16.6162	-50.8614			-59.9246	-58.0475	-19.6656	-66.1983	-70.4607	-73.285		-91.817			-163.153			-110.428
-1097.79	-47.7878	-322.221		-151.227		-28.581	-95.8113	-59.3397		-59.0459	-95.0289			-43.618	-49.1771			-56.2488	-51.5721	-19.355	-51.9701	-35.8355	-45.3788		-93.3188			-532.815			-660.774
-4570.98	-22.3751	-218.227		-4261.17		-61.8064	-42.6479	-69.9978		-22.0041	-58.7083			-31.242	-40.1028			-72.3452	-43.864	-21.1484	-48.7992	-33.166	-106.767		-74.5838			-200.446			-407.926
-99.7163	-27.9013	-320.258		-23.9182		-89.4569	-91.6237	-52.6401		-54.4071	-31.2768			-19.3698	-26.3728			-31.0544	-44.9391	-24.7787	-31.4597	-34.5285	-42.3388		-121.732			-45.3252			-525.689
-859.25	-15.2207	-297.693		-123.657		-61.9986	-66.9118	-68.9033		-38.2557	-79.173			-23.9518	-36.6209			-34.6509	-38.2334	-41.8735	-27.3583	-97.7943	-49.9005		-48.9816			-79.0953			-3379.75
-177.272	-64.0739	-133.292		-3950.86		-26.3374	-52.3862	-83.9922		-33.6938	-51.388			-26.3595	-418.525			-38.387	-37.3654	-31.5797	-25.5554	-44.7762	-61.3586		-42.4513			-279.89			-48.6326
-314.884	-14.6612	-280.9		-62.3325		-75.7072	-41.0679	-62.8076		-125.784	-70.0216			-19.8618	-30.227			-40.1833	-71.3443	-22.2956	-25.1295	-36.2785	-71.6268		-55.237			-140.251			-567.888
-1076.94	-14.7951	-358.244		-140.007		-36.7792	-66.3427	-49.9117		-42.0359	-103.428			-27.8416	-51.1996			-45.2787	-41.3172	-26.4441	-34.3738	-25.0916	-55.3331		-43.7402			-310.741			-248.124
-4681.96	-89.4584	-59.2288		-4004.16		-44.47	-132.728	-51.8775		-81.317	-51.2128			-21.4538	-51.8481			-122.429	-49.6788	-25.5445	-69.7469	-34.5206	-65.1701		-87.5677			-397.372			-691.61
-558.975	-17.043	-213.777		-106.675		-29.4674	-61.1523	-44.904		-61.49	-59.8922			-33.6172	-34.3979			-37.7882	-46.7664	-22.2696	-72.7807	-22.3607	-41.4118		-116.893			-311.804			-2787.73
-4226.47	-15.2684	-22.7114		-47.6946		-44.9907	-66.5149	-90.0924		-59.647	-67.468			-42.4538	-29.7685			-82.5251	-31.9061	-27.5529	-68.5513	-38.5294	-42.7068		-1386.93			-61.2882			-1550.14
-24.6271	-19.8915	-27.4011		-32.2272		-37.6517	-53.8212	-31.9184		-566.669	-46.0615			-14.6979	-22.5794			-44.7865	-61.8682	-17.1065	-28.6282	-31.894	-43.4782		-599.222			-62.6046			-3407.5
-23.0465	-52.871	-37.1872		-24.3299		-55.4141	-52.0804	-47.6788		-27.1316	-79.6753			-16.1511	-38.1912			-38.8899	-46.8709	-25.5875	-70.6346	-35.8316	-487.625		-73.3564			-541.762			-697.645
-37.3973	-111.472	-113.345		-4202.98		-42.7062	-63.6027	-50.5628		-50.3187	-60.1085			-20.7551	-19.0282			-46.3717	-65.2289	-24.7899	-100.049	-34.163	-58.2369		-80.7564			-135.58			-386.464
-805.319	-19.2122	-37.0101		-4273.16		-29.5155	-50.5522	-65.7666		-25.446	-44.5802			-19.6922	-30.491			-35.2089	-40.6887	-17.0785	-55.5234	-66.0329	-35.355		-96.4788			-191.346			-60.6433
-4719.29	-39.7124	-93.0521		-348.629		-47.1235	-43.4178	-53.8244		-49.9492	-199.714			-52.1516	-36.4247			-53.9187	-57.4394	-22.3832	-59.646	-36.0661	-60.9325		-105.89			-813.671			-2063.1
-117.099	-70.3287	-86.1673		-4409.67		-36.9989	-43.8638	-32.9503		-59.646	-50.7999			-18.9486	-1200.63			-46.4811	-44.871	-24.2384	-37.2966	-50.7532	-52.331		-139.616			-303.647			-990.151
-733.139	-25.6481	-130.918		-60.3778		-41.7943	-111.06	-58.2005		-46.4919	-59.1088			-26.7221	-34.9802			-37.7553	-38.9501	-33.8844	-34.8646	-21.7779	-57.9892		-194.118			-72.8216			-611.878
-436.278	-37.6345	-119.851		-28.3382		-59.5008	-48.2744	-49.8294		-58.6258	-63.6516			-39.5443	-42.6189			-31.8954	-32.1173	-25.1587	-44.6686	-39.7979	-76.0932		-44.1159			-167.715			-48.222
-3514.04	-24.4306	-47.2303		-184.17		-46.571	-50.641	-49.1056		-49.5474	-39.8212			-20.5794	-36.5089			-43.5483	-42.4453	-36.7149	-53.4488	-42.8459	-71.9249		-36.8968			-263.281			-572.836
-79.5357	-18.8379	-59.4485		-4500.05		-63.7906	-133.486	-53.3862		-96.7059	-33.4562			-21.4129	-35.8614			-47.1224	-25.5821	-29.5915	-61.6694	-27.6003	-73.7282		-87.1613			-72.7072			-8585.57
-449.462	-48.5759	-33.9451		-4135.28		-62.9073	-67.8713	-56.0802		-74.426	-78.1648			-52.8209	-46.2491			-55.2451	-48.2782	-23.6361	-51.3946	-50.772	-32.9773		-74.5649			-303.42			-1711.58
-36.2312	-98.7297	-125.031		-168.855		-40.6478	-63.18	-44.823		-124.389	-72.9815			-22.2655	-33.8733			-45.7051	-35.7613	-55.8507	-39.7681	-35.6892	-53.3851		-57.0907			-430.464			-636.82
-33.6229	-33.8784	-102.42		-4064.81		-41.0003	-46.1159	-38.9436		-27.1422	-45.0379			-23.3544	-48.6485			-43.7708	-46.4864	-20.3914	-65.4327	-44.7902	-40.9283		-476.521			-351.781			-431.313
-29.3856	-27.6714	-34.6001		-4037.62		-84.2362	-37.7624	-33.9604		-45.9799	-47.2178			-20.5449	-38.7648			-53.4089	-34.7419	-23.3825	-90.3601	-65.3174	-49.5854		-1201.44			-116.533			-476.723
-21.4616	-92.2273	-23.8596		-91.7365		-38.6329	-71.4759	-206.728		-34.8389	-104.241			-19.8708	-46.4909			-33.305	-38.8191	-26.7377	-214.088	-35.0058	-72.2045		-436.549			-75.1897			-248.551
-26.9115	-37.0931	-108.412		-528.785		-58.1747	-42.4338	-62.4611		-65.0987	-95.2111			-20.6316	-104.431			-46.0254	-27.4669	-18.938	-39.0783	-39.9135	-66.4185		-886.47			-988.199			-618.468
-59.6496	-22.5336	-103.638		-28.1854		-31.7713	-45.8984	-31.8225		-39.0618	-85.8829			-36.7233	-37.6826			-26.404	-68.956	-24.7696	-51.8197	-67.6407	-37.0932		-60.6749			-444.48			-566.963
-22.9635	-35.4568	-63.3068		-142.168		-32.9168	-148.183	-57.2895		-37.3723	-44.8262			-30.2555	-36.9126			-49.9036	-41.4327	-46.8689	-41.3244	-21.6345	-73.4527		-428.66			-471.145			-1322.29
-24.1377	-34.24	-43.9667		-3733.31		-50.3253	-68.9045	-50.0954		-307.62	-104.666			-23.3699	-35.602			-67.4705	-57.9328	-26.0301	-19.1497	-36.0007	-89.0045		-1392.06			-434.967			-650.452
-28.4342	-43.907	-39.1587		-103.439		-37.0991	-43.7605	-52.5429		-283.106	-123.268			-24.0123	-34.3852			-73.1413	-24.5553	-27.4636	-25.194	-28.0105	-68.7621		-38.8417			-387.298			-583.74
-24.9898	-15.2508	-154.053		-116.5		-43.4143	-40.7758	-59.2243		-183.251	-75.6617			-17.2373	-24.6334			-34.6234	-30.503	-30.2601	-70.9254	-21.748	-63.3733		-245.814			-147.19			-203.385
-18.4067	-20.4433	-41.9434		-35.9963		-39.4171	-58.4216	-38.4347		-143.038	-115.36			-14.9184	-26.0344			-40.6181	-46.5284	-27.0318	-44.5692	-38.2238	-77.3769		-1231.82			-651.378			-1502.41
-33.7414	-15.4448	-61.6793		-4892.5		-27.166	-50.7993	-38.7004		-112.846	-121.695			-19.0057	-26.5233			-34.3652	-68.439	-24.3458	-47.7875	-34.5547	-56.5419		-29.0285			-851.126			-2312.18
-40.6737	-37.9497	-42.0912		-4149.71		-73.737	-93.3867	-26.1841		-72.5232	-62.41			-16.5145	-23.7795			-61.7799	-59.7801	-33.1445	-41.7648	-32.4832	-51.6475		-447.284			-491.721			-619.592
-21.8017	-16.3145	-103.56		-60.467		-41.0241	-58.5378	-36.7448		-85.0732	-54.4249			-33.2377	-34.6391			-60.553	-50.5899	-30.3267	-68.4881	-35.8365	-40.4033		-985.468			-516.247			-1099.84
-29.1047	-21.0658	-33.9028		-140.343		-99.2985	-29.9247	-91.1295		-29.3582	-57.3002			-47.9245	-28.3097			-40.6717	-144.541	-27.6197	-140.075	-41.5714	-37.7649		-47.5337			-66.5153			-47.7805
-43.3738	-135.195	-186.803		-3833.48		-46.2458	-84.9101	-34.6108		-27.4789	-148.265			-26.1019	-35.0662			-76.8893	-29.9789	-21.6082	-20.3738	-79.2605	-61.2581		-42.3789			-637.746			-98.1514
-22.7937	-60.1062	-25.8654		-29.0383		-91.813	-70.3315	-117.52		-58.2204	-149.924			-42.8458	-86.693			-62.931	-38.0667	-183.354	-48.6054	-47.1365	-60.9715		-35.3452			-218.181			-1329.47
-23.6644	-18.1515	-89.1243		-4044.4		-38.4298	-71.4918	-67.2824		-61.6521	-171.49			-36.5193	-202.206			-63.512	-122.994	-27.3668	-67.4445	-55.8139	-47.6331		-986.008			-86.2125			-559.655
-36.613	-38.1748	-26.9105		-91.4126		-29.8982	-71.8033	-60.3778		-29.4542	-111.539			-34.1848	-43.5241			-27.8358	-30.293	-39.6188	-89.0447	-34.7682	-42.7514					-570.073			-394.534
-141.059	-175.727	-95.2204		-398.486		-29.5821	-39.1241	-38.9832		-21.4141	-73.8307			-18.2039	-79.316			-58.5634	-67.6075	-31.598	-30.1742	-34.7907	-72.7859					-775.147			-55.2251
-837.917	-128.519	-40.6048		-3659.76		-45.1061	-59.5154	-63.3558		-48.4326	-59.2043			-28.9922	-52.3505			-44.9418	-34.5239	-22.5816	-73.8059	-58.3876	-65.1926					-49.8437			-5735.43
-4521.89	-153.439	-146.599		-55.4225		-38.3053	-134.806	-52.8228		-36.8766	-44.0897			-18.6715	-59.1863			-31.579	-44.1009	-30.9619	-79.0948	-38.5902	-1182.4					-397.366			-455.059
-24.3932	-43.8784	-49.8415		-4454.9		-39.7038	-59.4471	-69.6913		-97.7906	-71.8728			-19.4133	-71.1634			-49.0313	-38.9	-43.7622	-74.5543	-46.0696	-45.4041					-135.316			-593.678
-25.5442	-77.9674	-25.9408		-3757.51		-42.7934	-65.6416	-24.4073		-57.0123	-53.4737			-16.7866	-74.071			-88.7989	-48.2481	-36.1133	-77.3592	-50.4695	-41.0174					-280.191			-774.319
-38.8627	-992.664	-29.7587		-23.2108		-24.6387	-64.4246	-40.6278		-33.3941	-38.0567			-26.9293	-83.1835			-64.6637	-38.9672	-50.1533	-20.4676	-27.3554	-58.8731					-170.407			-473.838
-22.1059	-41.7398	-43.7104		-3831.93		-32.1274	-67.5006	-61.0712		-58.0915	-81.9035			-16.4795	-41.4911			-21.5084	-80.2891	-1591.9	-45.4218	-26.9189	-44.6576					-330.838			-1101.18
-80.1763	-61.8957	-83.7014		-337.28		-33.2528	-75.5528	-80.241		-28.9232	-90.6704			-31.1534	-61.8498			-32.934	-45.5589	-26.5044	-37.3331	-1129.58	-53.0921					-61.1799			-2770.59
-691.47	-82.12	-41.3683		-74.6119		-38.7801	-65.2127	-41.6205		-38.9925	-57.3604			-32.3034	-27.9962			-70.7553	-48.3094	-26.1365	-39.0299	-34.078	-37.2865					-385.112			-29.1949
-300.593	-125.046	-48.0058		-63.7531		-405.105	-81.01	-55.7907		-79.5788	-42.1495			-626.53	-71.0984			-25.7819	-70.1017	-26.96	-40.4051	-32.6146	-58.3159					-442.069			-581.287
-25.3824	-10.8312	-33.9212		-288.73		-36.8436	-56.2591	-66.2854		-49.2379	-110.372			-32.6377	-47.5877			-45.5252	-30.7054	-25.0203	-53.1031	-24.7742	-39.5344					-147.283			-919.065
-59.7739	-105.453	-119.035		-3560.89		-64.8414	-82.9111	-47.8092		-70.1358	-71.8231			-56.4642	-78.1583			-18.3494	-32.322	-32.7298	-26.7669	-33.2004	-33.9133					-555.234			-78.6624
-16.7255	-34.9062	-28.0738		-4196.78		-35.7251	-27.7905	-39.2601		-43.2867	-42.7419			-36.2077	-29.5235			-33.9	-40.3505	-26.6782	-26.9183	-49.7248	-31.3645					-193.651			-630.555
-4466.23	-27.3641	-60.6862		-119.282		-62.4027	-73.7359	-36.6502		-19.8458	-162.599			-20.3764	-104.994			-44.018	-36.5202	-25.9429	-17.0576	-28.822	-454.517					-71.0791			-463.812
-105.308	-42.193	-22.3747		-3296.27		-31.3403	-41.7251	-57.5245		-132.45	-156.786			-14.8707	-42.7131			-85.0494	-36.4168	-43.2398	-33.6883	-50.4612	-30.4697					-145.104			-325.906
-37.963	-100.292	-61.5796		-3972.05		-38.7396	-63.3128	-64.8769		-70.6035	-57.2901			-29.431	-88.8506			-26.25	-86.8887	-38.6587	-49.2365	-27.6322	-52.9871					-602.232			-550.731
-20.2901	-1011.33	-29.5251		-3557.78		-62.5215	-41.0426	-90.6226		-25.6268	-73.855			-27.4637	-30.4539			-43.2469	-42.7236	-21.1597	-23.6109	-22.2476	-41.05					-271.997			-513.294
-420.274	-79.481	-35.1716		-47.3164		-51.9795	-39.0658	-55.8098		-45.9923	-67.0225			-46.1514	-26.4531			-65.8169	-28.6241	-25.9166	-34.8421	-25.1731	-58.2307					-102.158			-958.985
-4149.74	-621.821	-49.6209		-3641.74		-27.5317	-102.315	-38.4497		-34.7736	-74.4508			-24.085	-52.5529			-32.6935	-44.7298	-86.9265	-22.6464	-45.9025	-30.3558					-331.449			-1573.28
-57.986	-13.4967	-84.1583		-185.841		-1559.52	-39.5511	-69.5124		-27.328	-87.445			-18.9454	-24.5314			-37.1347	-30.7427	-28.062	-40.2594	-39.9291	-36.417					-171.733			-427.264
-3318.07	-120.433	-39.4844		-3674.67		-118.644	-52.6336	-3310.81		-33.5355	-57.365			-17.2029	-74.0291			-42.1643	-53.9359	-35.3427	-45.5084	-41.2457	-32.4788					-536.465			-109.962
-27.725	-83.2138	-97.2716		-50.1129		-46.0274	-61.3542	-1250.2		-23.9896	-53.9352			-22.9488	-89.5869			-69.4372	-33.2519	-24.6369	-56.8077	-49.6096	-46.8016					-159.674			-526.448
-36.8313	-15.3421	-94.4942		-3769.64		-59.1238	-32.8753	-61.4544		-33.4336	-117.357			-30.9575	-55.7789			-54.9665	-50.4482	-30.0266	-94.7131	-29.4186	-37.6656					-251.939			-347.644
-32.3287	-51.5241	-20.0149		-3333.86		-51.8857	-104.913	-46.5881		-26.127	-58.5779			-24.2523	-35.2194			-26.7729	-28.344	-27.5373	-51.907	-73.3355	-31.4789					-211.477			-281.219
-125.975	-12.9393	-61.9754		-89.4471		-87.2186	-79.8878	-32.6731		-20.6583	-50.7853			-26.9646	-123.162			-34.3094	-29.0918	-23.0925	-63.7893	-32.5197	-33.7862					-64.5519			-3043.48
-31.568	-24.9447	-67.8727		-3544.05		-32.4317	-55.3991	-33.4632		-35.3767	-38.6353			-15.3642	-29.4582			-47.2249	-42.5623	-29.7922	-39.6113	-40.4934	-266.13					-842.798			-258.083
-23.0792	-11.3527	-27.975		-3371.2		-85.2733	-50.4742	-42.7245		-23.0285	-66.6831			-54.5121	-26.4197			-38.7376	-65.095	-26.73	-79.0967	-39.3847	-42.6572					-55.6986			-1259.63
-57.863	-56.1752	-28.2118		-3167.71		-23.3758	-55.5084	-79.3667		-66.29	-115.704			-28.2523	-22.7483			-54.4519	-53.4952	-26.3308	-48.3996	-35.3951	-45.3119					-78.9901			-394.6
-22.6199	-69.0423	-117.099		-320.354		-36.3158	-39.4521	-42.4458		-30.4118	-71.8257			-3700.26	-79.4292			-29.3194	-28.7039	-37.8398	-110.308	-43.6068	-41.2787					-589.768			-1563
-73.971	-61.5414	-25.3757		-3658.82		-26.0509	-53.4418	-41.3004		-35.6885	-53.678			-701.184	-38.5397			-48.1064	-39.9389	-33.201	-62.6075	-48.1214	-59.0128					-548.503			-979.86
-37.0026	-784.519	-29.1601		-90.1892		-23.1331	-26.7202	-58.2738		-36.5262	-97.183			-17.3653	-20.7584			-32.6823	-30.5272	-24.6395	-23.6152	-32.0559	-46.2843					-383.499			-522.993
-24.4779	-25.2588	-114.75		-3694.7		-30.4805	-91.1183	-51.3538		-47.2537	-62.0105			-22.2843	-28.8331			-71.3245	-35.7106	-191.024	-61.8348	-214.894	-47.7292					-311.783			-421.603
-39.3241	-68.1955	-23.4905		-3682.98		-45.145	-48.0218	-55.3196		-35.3949	-99.5069			-20.9591	-20.1815			-33.2341	-36.6832	-24.9415	-50.2183	-51.4582	-50.7779					-66.0846			-213.593
-87.1509	-785.743	-53.4032		-3082.3		-74.4369	-62.1655	-42.9708		-75.4457	-57.5941			-50.1804	-40.7611			-24.831	-49.3776	-27.2599	-85.4293	-32.7791	-47.9913					-227.576			-1183.59
-28.4756	-23.0678	-25.5277		-3021.99		-34.4673	-82.7277	-73.3739		-25.7081	-88.5891			-17.0602	-458.091			-47.5033	-53.9376	-25.2918	-69.1312	-28.8234	-47.6967					-208.257			-503.109
-38.1604	-23.4007	-83.1635		-230.713		-53.9866	-40.4306	-64.4215		-39.2129	-98.2155			-24.2311	-32.9824			-34.5981	-37.3501	-26.9296	-84.2229	-34.0711	-61.0816					-51.5883			-309.882
-430.978	-11.3168	-60.7397		-3271.67		-65.3435	-36.4017	-52.5874		-24.0123	-64.7078			-13.7701	-28.5024			-45.9454	-34.404	-22.2778	-86.472	-23.4691	-47.9163					-424.988			-330.41
-762.859	-101.221	-67.297		-3099.63		-53.8949	-40.8289	-52.612		-43.8165	-117.054			-21.9055	-58.24			-35.184	-34.1006	-24.0596	-42.9479	-31.5529	-31.3445					-344.301			-527.37
-38.9216	-26.4607	-68.7002		-39.1133		-27.7972	-74.3066	-94.2731		-25.2211	-51.7573			-87.2274	-34.5234			-100.456	-62.4569	-28.1217	-53.2728	-29.633	-44.8154					-552.752			-202.863
-22.5194	-50.3122	-43.6635		-3321.3		-147.099	-68.9351	-57.7914		-28.2397	-52.3184			-37.7004	-42.5355			-84.7763	-59.1515	-26.2101	-35.6292	-46.9304	-36.9934					-707.374			-781.816
-25.7823	-841.722	-62.7354		-3452.08		-40.0131	-34.9402	-38.4156		-48.3708	-51.5547			-25.4819	-48.6817			-38.1932	-29.4548	-24.3915	-53.9749	-45.3465	-31.9158					-568.616			-477.671
-4130.33	-49.7855	-25.89		-311.603		-56.4451	-100.523	-49.6718		-51.4138	-73.0935			-14.8562	-32.8269			-37.5557	-58.4196	-29.5105	-25.6656	-38.3746	-34.8115					-313.649			-51.4402
-20.7243	-12.2023	-109.781		-53.1383		-23.7312	-41.8946	-46.1681		-102.2	-97.8286			-3104.88	-25.9493			-32.5447	-92.5614	-22.8943	-27.4437	-78.7046	-30.3624					-278.378			-29.7667
-34.7995	-10.2839	-28.5533		-3102.97		-79.7081	-58.382	-70.6505		-227.727	-68.6229			-3360.91	-45.8553			-35.307	-33.8516	-48.6556	-44.278	-33.4512	-38.5134					-385.76			-612.901
-25.0615	-16.3039	-34.302		-3912.09		-31.2051	-71.8197	-47.6107		-258.884	-158.308			-16.194	-27.3011			-42.3254	-32.9586	-27.2037	-53.5441	-44.8426	-163.02					-183.395			-381.345
-27.9929	-103.318	-93.3084		-191.702		-63.5979	-67.3533	-46.6146		-160.701	-86.9359			-47.1978	-31.8928			-30.995	-43.9221	-32.5176	-33.8238	-4746.15	-69.9631					-313.78			-1391.57
-95.1631	-62.7811	-40.954		-35.6586		-41.6946	-63.8071	-71.7169		-52.2558	-48.9351			-15.2078	-25.4125			-51.0736	-32.8537	-20.5515	-41.6324	-26.367	-35.4212					-80.1096			-440.496
-33.5469	-773.386	-32.4282		-4455.68		-37.9411	-23.2713	-42.9524		-404.096	-59.7188			-16.0494	-24.1292			-29.9743	-47.8588	-22.853	-58.8266	-38.6182	-24.9995					-707.275			-46.7971
-24.4257	-18.2694	-83.437		-3765.36		-36.5029	-48.5364	-89.4057		-205.751	-159.139			-15.4244	-28.9504			-50.6135	-37.5412	-32.9867	-60.4784	-31.8556	-78.8059					-347.416			-407.453
-40.6974	-7.8001	-28.4062		-30.2452		-35.9506	-52.022	-50.5264		-195.175	-43.5192			-18.5438	-91.6712			-51.9433	-36.6401	-19.9966	-41.5	-40.8681	-60.6669					-245.843			-394.493
-97.8575	-100.826	-184.116				-32.2778	-59.279	-63.6601		-103.763	-68.5825			-20.935	-20.0104			-45.9736	-43.2925	-42.7746	-35.7303	-41.3927	-39.975					-147.917			-1218.38
-396.682	-26.9269	-21.3545				-26.6242	-64.378	-143.561		-170.87	-44.5036			-31.8635	-51.2091			-35.4051	-43.2352	-19.3586	-87.2669	-32.5591	-44.5987					-119.821			-488.076
-23.9102	-32.3231	-78.4859				-31.7081	-54.0476	-56.927		-89.1101	-67.3498			-23.7906	-32.1085			-47.7888	-30.1217	-22.5753	-63.4741	-37.9285	-44.9155					-41.2947			-322.471
-20.8006	-60.5639	-49.1059				-34.7687	-23.7218	-57.2561		-180.889	-124.113			-17.045	-39.0643			-38.6637	-46.9251	-28.6985	-123.85	-27.1408	-47.3978					-536.298			-210.457
-58.3768	-121.674	-130.792				-30.7257	-81.8034	-65.168		-129.315	-105.501			-18.486	-63.917			-43.4523	-152.774	-25.1576	-31.1406		-34.2816					-473.995			-865.649
-58.806	-45.6814	-51.7899				-70.9475	-81.1121	-91.9594		-68.2025	-47.695			-22.4178	-80.3999			-42.7299	-53.1675	-23.5715	-31.2535		-57.6979					-486.419			-42.8028
-391.761	-18.2938	-19.8802				-51.4111	-32.3678	-36.4732		-91.0501	-50.0528			-18.0122	-18.7787			-31.5607	-54.0082	-22.9712	-46.8512		-48.7823					-54.3615			-2870.49
-238.458	-15.4401	-22.7103				-33.6318	-41.6571	-41.1047		-115.396	-35.1863			-15.0731	-123.53			-73.0977	-93.4577	-32.4845	-35.1641		-92.3982					-54.9072
-636.913	-74.1127	-90.7073				-30.4443	-61.3254	-107.488		-147.58				-45.8801	-29.4413			-38.9288	-33.2218	-27.5215	-55.6087		-69.9591					-418.568
-72.8936	-33.4091	-18.6035				-18.937	-42.308	-75.5587		-136.115				-14.8286	-91.4849			-47.6786	-31.0518	-20.1702	-97.3685		-50.0117					-602.38
-457.086	-85.754	-46.5817				-55.2576	-47.8627	-65.6354		-75.996				-15.4012	-33.0069			-59.1716	-44.4554	-22.9076	-50.1666		-63.3946					-55.5878
-84.2865	-9.46985	-22.181				-49.1857	-66.9781	-66.5727		-127.032				-688.771	-24.6429			-35.9189	-28.3209	-24.7833	-103.401		-44.7201					-168.257
-20.8154	-10.1988	-80.8838				-45.0934	-58.5644	-46.0863		-196.623				-38.4689	-44.6733			-31.4077	-97.4919	-22.2728	-33.6527		-43.2633					-62.7593
-30.1607	-46.631	-21.0842				-23.8515	-50.8941	-64.3891		-105.627				-14.2959	-23.0793			-24.7196	-21.9772	-17.9579	-76.8561		-108.107					-354.191
-57.8638	-11.26	-66.9935				-34.9648	-48.3034	-42.7147		-102.408				-16.7391	-325.613			-39.9366	-31.6397	-21.9425	-83.8027		-30.8251					-715.436
-39.9622	-105.803	-43.2818				-34.0926	-33.9843	-48.8454		-118.631				-23.6558	-71.4882			-53.0251	-41.1241	-132.088	-88.6482		-50.1108					-59.3591
-51.284	-15.6485	-23.4485				-32.0673	-82.709	-37.8841		-154.247				-18.3296	-44.0427			-27.2839	-45.4008	-26.6057	-88.0139		-32.1323					-203.473
-28.3468	-56.332	-38.0478				-31.4132	-106.675	-84.5779		-110.486				-13.5343	-35.2775			-26.4786	-109.861	-26.9392	-23.3148		-40.6311					-71.6103
-14.6599	-965.656	-27.8681				-32.488	-41.3932	-29.3667		-90.6194					-31.4695			-45.7773	-31.5963	-22.2447	-89.9915		-27.5546					-208.569
-4383.47	-88.7906	-19.623				-25.7651	-34.6828	-43.2661		-71.8174					-16.8569			-39.1421	-89.7671	-26.7812	-50.27		-37.3893					-602.078
-29.6406	-626.969	-42.2762				-35.9261	-56.4129	-67.9613		-56.763					-23.0719			-34.8685	-27.3496	-79.2117	-47.9862		-54.1501					-523.759
-68.1341	-14.7278	-23.2333				-30.1027	-34.6351	-41.4095		-106.946					-30.8388			-84.4114	-46.9316	-26.6972	-36.8245		-56.8004					-126.82
-393.28	-28.1817	-18.4442				-19.5632	-35.5419	-56.6612		-163.402					-31.1918			-33.1747	-37.4444	-24.319	-49.3064		-60.4146					-140.089
-408.909	-21.5824	-57.8434				-64.8251	-42.713	-79.071		-125.766					-23.9469			-29.0526	-81.6508	-145.676	-32.6929		-37.504					-701.834
-3549.23	-154.235	-28.1713				-68.5925	-28.0134	-80.639		-100.939					-22.7777			-39.2191	-86.9976	-22.7424	-22.0481		-61.8848					-99.0131
-103.165	-18.0996	-18.549				-84.1491	-36.0195	-86.9072		-95.7661					-52.986			-39.8903	-23.7901	-21.482	-59.5333		-53.0555					-807.932
-801.013	-142.645	-39.0336				-85.3556	-53.1214	-96.8758		-142.228					-50.0592			-52.7145	-42.5879	-20.1577	-20.0137		-38.2848					-39.5472
-165.096	-50.9634	-62.2972				-48.4538	-96.3301	-59.6097		-121.467					-961.792			-44.7861	-24.406	-25.2736	-98.4361		-48.8938					-301.949
-28.4894	-33.7616	-50.5545				-37.6204	-27.8508	-35.5241		-132.817					-40.296			-48.2166	-78.5107	-26.6334	-27.0689		-59.5288					-54.962
-3396.25	-26.0907	-17.8185				-40.8132	-72.6187	-41.2133		-135.954					-50.5732			-80.788	-34.747	-24.4534	-73.2958		-42.5112					-64.1057
-69.9981	-18.418	-36.7115				-40.1962	-43.5112	-88.4768		-81.7903					-22.0584			-52.9701	-34.8751	-200.748	-35.8986		-38.5307					-414.095
-24.697	-853.261	-48.8221				-26.5314	-29.6955	-39.5688		-49.5729					-42.6503			-39.5312	-65.6174	-31.3285	-19.4161		-36.4603					-378.869
-35.2098	-30.6864	-19.0574				-55.1456	-44.7852	-65.897		-147.827					-40.5539			-86.4114	-22.5102	-34.888	-25.0788		-36.3922					-457.003
-36.0782	-18.4918					-39.8244	-133.375	-42.0502		-160.674					-57.6514			-28.7475	-41.5946	-23.492	-45.216		-39.0868					-60.1887
-422.927	-135.922					-30.7981	-66.7265	-37.3423		-93.1367					-40.8026			-33.4032	-156.48	-20.664	-89.724		-56.6327					-143.288
-688.754	-11.9305					-37.6849	-51.3347	-39.0312		-136.574					-385.286			-39.3595	-35.906	-26.3254	-45.9818		-87.0064					-57.3334
-29.7855	-54.9076					-47.2452	-66.3152	-48.6341		-131.956					-28.6329			-21.1474	-51.0205	-15.9841	-24.9968		-33.0085					-155.224
	-15.9024					-47.9968	-52.2236	-61.12		-54.2528					-40.2263			-39.8077	-32.246	-42.7726	-19.2249		-45.8431					-174.545
	-16.1579					-38.3907	-59.8035	-102.552		-44.0092					-407.187			-41.3009	-38.6775	-64.993	-27.4102		-30.7124					-539.245
	-16.394					-22.5291	-40.9427	-276.249		-27.3076					-38.002			-48.0896	-109.672	-47.6002	-66.2606		-28.0753					-115.353
	-16.6128					-73.4192	-37.6263	-44.0486		-231.66					-48.6284			-82.9488	-117.787	-37.6135	-57.0468		-34.3619					-54.7248
	-32.4291					-54.7014	-59.6462	-46.9617		-54.2479					-34.9352			-129.141	-112.405	-24.9064	-103.803		-33.7925					-165.057
	-13.8255					-54.6781	-30.44	-40.3208		-46.5469					-22.8403			-80.7285	-34.0719	-25.6593	-80.1749		-34.492					-530.75
	-13.5879					-26.4365	-430.32	-88.7752		-48.9841					-36.5462			-23.2565	-58.4722	-30.6307	-115.332		-54.0018					-306.027
	-15.0098					-27.869	-201.246	-58.3174		-54.5073					-17.4737			-26.9909	-182.159	-28.296	-43.6569		-51.112					-39.1414
	-37.8607						-47.8166	-50.4604		-58.9021					-23.4842			-34.4282	-38.0231	-27.8875	-108.821		-41.6969					-103.469
	-14.7758						-31.7697	-56.6276		-107.099					-21.118			-20.076	-40.1561	-28.3281	-35.0972		-50.7514					-505.072
	-29.8044						-40.1289	-63.3726		-258.175					-25.6535			-28.8878	-48.8704	-25.6598	-55.1049		-195.925					-47.0907
	-14.0226						-49.7845	-46.6759		-87.5779					-27.3559			-25.2411	-26.5723	-23.2064	-34.4952		-37.3933					-26.201
	-15.15						-43.8833	-78.4997		-132.584					-27.6345			-27.0389	-48.543	-24.4698	-30.5744		-77.4627					-465.265
	-17.4353						-27.252	-48.7728		-33.8997					-20.6471			-25.3886	-35.0783	-50.0555	-104.291		-48.7085					-474.649
	-23.8089						-31.3339	-36.5256		-115.159					-69.0915			-34.5196	-40.0002	-21.3737	-72.5163		-41.519					-93.9447
	-20.8631						-85.3891	-54.0658		-104.165					-43.3416			-18.9662	-44.7646	-27.7237	-19.9046		-51.3719					-234.649
	-25.4048						-35.8457	-52.7116		-125.143					-35.4025			-37.4918	-126.525	-24.6926	-36.4287		-53.7929					-432.5
	-24.9433						-38.6065	-36.3794		-41.7838					-53.6428			-28.4631	-28.1368	-25.1461	-64.5367		-36.8285					-55.8056
	-20.5023						-41.0617	-34.1988		-68.4728					-28.4784				-84.0472	-24.5492	-26.3248		-29.4496					-394.456
	-69.3101						-42.9592	-53.6004		-126.042					-23.9259				-31.1842	-22.685	-21.9591		-43.2672					-593.638
	-20.1139						-42.0198	-115.454		-66.4626					-23.9709				-43.1312	-27.606	-35.9943		-28.1674					-348.021
	-15.1171						-33.9235	-97.1079		-54.5782					-27.1521				-34.4312	-25.9446	-83.9351		-42.1059					-176.665
	-19.4762						-58.025	-45.1484		-71.2807					-28.3544				-30.1428	-26.5746	-64.9433		-32.8342					-438.358
	-12.8689						-25.2396	-95.9087		-83.3871					-30.4119				-22.0745	-26.1911	-47.9906		-33.1845					-58.2883
	-19.3239						-23.2654	-57.59		-68.3786					-24.4734				-63.9859	-28.5676	-89.4703		-37.4324					-106.072
	-13.671						-72.3488	-49.6155		-53.0093					-571.923				-31.5759	-24.3955	-64.4981		-42.0687					-224.388
	-138.877						-36.781	-60.5954		-147.425					-26.2371				-64.7887	-25.9447	-60.8502		-65.9051					-228.294
	-21.5052						-52.6656	-42.2252		-59.9234					-140.215				-31.2537	-21.5539	-61.9592		-34.8786					-291.068
	-24.8078						-44.3995	-32.2829		-60.0437					-43.8809				-37.4881	-25.2872	-50.8973		-51.6152					-375.356
	-68.7234						-52.5809	-67.6601		-226.002					-28.9403				-22.7852	-32.6059	-42.9034		-39.6184					-71.4333
	-36.0368						-54.139	-122.973		-185.4					-33.5772				-31.9157	-26.0928	-35.3222		-165.413					-213.668
	-9.46625						-32.7657	-46.6108		-134.151					-66.9006				-40.7461	-25.0697	-30.415		-62.6523					-435.811
	-11.6748						-32.866	-80.6522		-115.502					-28.5708				-154.819		-29.6476		-30.1745					-171.737
	-18.6098						-26.9779	-46.4952		-181.631					-22.3595				-28.8712		-23.1859		-41.6691					-428.255
	-13.5009						-36.4326	-68.8674		-100.922					-26.4801				-36.504		-46.7313		-31.2954					-205.305
	-12.8387						-108.05	-58.5043		-48.2492					-32.0692				-37.7799		-46.0736		-47.5992					-99.4988
	-54.8844						-31.6436	-90.9497		-79.9545					-23.9181				-77.6895		-78.0898		-40.0389					-294.664
	-61.3286						-47.7653	-97.7075		-131.206					-39.971				-26.4811		-66.9019		-34.9046					-192.342
	-23.6268						-82.1135	-49.1266		-36.385					-33.0328				-99.3296		-41.2527		-25.7871					-166.174
	-10.4972						-30.7785	-112.086		-105.831					-32.0191				-46.5087		-39.2045		-26.5986					-573.538
	-12.3938						-66.7086	-72.788		-108.215					-22.825				-47.0718		-22.8508		-27.7435					-531.775
	-126.108						-101.389	-57.6082		-73.739					-24.9011				-44.9721		-41.1526		-40.5133					-62.8406
	-51.0563						-34.3351	-41.5435		-102.777					-30.4816				-170.672		-43.9607		-67.9684					-343.19
	-27.8845						-40.9821	-89.7005		-87.432					-64.4088				-34.5654		-34.3167		-36.56					-389.743
	-27.6368						-96.7102	-38.5695		-35.0079					-27.2347				-29.265		-47.3314		-26.0692					-86.4344
	-99.072						-37.7684	-44.2573		-50.4735					-23.9461				-54.0287		-24.1679		-45.6963					-76.825
	-57.5359						-36.1919	-68.4755		-76.376					-30.7619				-34.6501		-26.4315		-109.912					-217.809
	-110.915						-43.1003	-46.7122		-118.901					-64.1379				-56.4338		-41.6827		-33.0287					-335.282
	-23.4507						-23.4534	-41.1818		-78.6058					-30.3432				-21.1478		-211.158		-51.8311					-521.728
	-62.4001						-92.9176	-54.4238		-143.654					-110.655				-26.5295		-32.323		-35.5264					-548.664
	-19.0118						-42.5181	-51.2078		-154.595					-26.7845				-33.2611		-76.0816		-30.0856					-74.3139
	-125.541						-49.7354	-53.3363		-74.8289					-39.7103				-84.3637		-74.1441		-33.4972					-230.372
	-32.345						-43.4998	-35.0645		-64.3718					-27.7955				-43.8586		-30.0226		-53.9276					-647.441
	-105.971						-85.8878	-48.1963		-131.634					-27.6611				-22.0036		-25.4611		-2982.75					-583.399
	-97.8498						-52.9441	-78.9555		-188.852					-41.4746				-28.776		-40.958		-29.7134					-58.1691
	-72.0288						-73.2896	-64.8784		-118.82					-41.7936				-100.214		-99.299		-33.0649					-60.4617
	-153.843						-161.261	-73.4653		-75.1858					-26.868				-75.6595		-82.9913		-28.581					-247.053
	-55.8243						-26.475	-65.5652		-96.3958					-39.1947				-64.6341		-38.6313		-394.604					-57.429
	-51.8584						-36.7507	-45.4931		-75.9227					-48.6266				-52.0622		-31.1026		-304.928					-57.8239
	-72.8345						-49.5059	-63.0239		-60.8162					-22.0349				-33.9053		-63.622		-227.001					-126.31
	-126.762						-45.1149	-84.886		-58.8611					-22.2306				-26.0469		-30.3303		-39.3514					-125.848
	-33.8391						-140.772	-44.5412		-361.679					-109.63				-33.4726		-48.8813		-65.4983					-243.758
	-85.6343						-44.495	-65.6536		-79.6288					-26.8784				-26.9663		-26.9693		-101.358					-57.9773
	-202.022						-47.459	-65.2506		-201.043					-43.2817				-21.981		-29.3026		-32.2146					-357.313
	-191.845						-83.2358	-74.5849		-42.5661					-73.1934				-25.6676		-34.9843		-50.7774					-56.866
	-64.4617						-87.7669	-42.3293		-74.6972					-40.5117				-30.4305		-44.3239		-35.4091					-144.351
	-72.3024						-84.0941	-54.2759		-153.44					-60.0852				-55.4048		-35.8574		-36.9842					-375.834
	-37.2513						-45.9408	-146.969		-84.8912					-104.973				-46.2186		-119.352		-44.0483					-68.0959
	-59.6517						-190.555	-36.8949		-62.5374					-157.93				-44.5463		-67.8518		-33.2869					-247.38
	-22.564						-37.6189	-161.115		-63.5941					-30.3198				-63.1521		-42.5391		-25.8754					-156.031
	-108.528						-29.6392	-77.418		-101.76					-63.2745				-37.8129		-28.0255		-31.6328					-125.941
	-27.396						-157.312	-44.9708		-101.059					-73.9416				-88.8785		-43.5061		-38.3632					-171.522
	-25.8611						-37.0151	-64.9421		-87.8313					-28.9335				-45.3143		-24.239		-47.7901					-519.256
	-114.783						-47.0044	-36.3135		-42.3172					-77.9496				-74.467		-26.8397							-268.718
							-91.3205	-53.8905		-154.286					-85.7289				-47.4285		-94.7525							-491.004
							-23.6146	-55.8911		-40.7134					-116.823				-18.7619		-47.7698							-68.0812
							-44.8465	-72.0529		-40.7003					-27.2063				-29.2994		-24.8443							-372.848
							-29.5573	-39.0531		-66.1907					-65.998				-75.0549		-21.0368							-240.909
							-66.9985	-77.9162		-97.42					-103.612				-25.4201		-36.541							-125.56
							-774.616	-64.3251		-154.776					-46.1263				-53.0633		-67.2046							-411.443
							-76.0977	-52.6761		-69.6713					-30.4457				-117.818		-41.0294							-353.983
							-45.6698	-65.9402		-153.894					-31.9562				-32.3967		-31.9905							-29.7029
							-104.934	-44.6647		-72.5949					-29.0154				-80.2146		-56.3001							-49.4836
							-31.1397	-96.5151		-111.288					-22.6311				-36.5226		-29.5505							-416.194
							-25.6925	-42.4931		-89.2717					-105.101				-54.7642		-36.1558							-332.737
							-52.6147	-92.0584		-115.983					-93.0885				-58.4576		-29.6836							-165.966
							-38.0344	-888.439		-53.9064					-45.2452				-21.2472		-47.0205							-91.2088
							-30.2057	-39.5613		-57.1371					-28.5841				-29.5802		-21.4358							-396.619
							-92.9828	-90.7928		-113.261					-20.9729				-27.1758		-30.6805							-136.897
							-28.4485	-65.0996		-114.411					-61.6285				-34.573		-46.9121							-73.0168
							-40.4687	-48.2811		-136.672					-44.9048				-36.7374		-20.3053							-73.0704
							-30.004	-43.6893		-179.742					-42.9306				-24.957		-51.2752							-349.885
							-64.1639	-55.7622		-137.767					-46.6017				-41.6328		-27.0891							-55.5222
							-47.4726	-66.9281		-63.0583					-17.2111				-42.4663		-62.9583							-65.2284
							-31.0295	-60.7929		-62.6816					-21.9457				-43.0011		-40.9199							-160.167
								-74.8122		-67.5969					-21.0854				-32.3153		-19.9546							-408.686
								-69.1228		-160.849					-31.1452				-32.8576		-34.546							-322.272
								-196.584		-60.0074					-40.7594				-60.3504		-22.9607							-45.8697
								-58.9073		-328.65					-79.8695				-114.439		-47.8817							-544.489
								-55.1063		-148.62					-30.0984				-19.0205		-27.3635							-155.33
								-39.1511		-160.195					-33.4608				-40.0501		-93.6219							-32.4351
								-113.255		-58.5768					-22.8489				-59.2559		-23.604							-29.1177
								-44.4775		-96.6335					-74.0106				-53.4079		-19.5262							-102.892
								-85.4838		-141.045					-30.1794				-27.3438		-41.7912							-314.249
								-46.4929		-67.5415					-30.5615				-185.352		-38.9409							-200.138
								-149.483		-61.4623					-23.7054				-17.4225		-58.6789							-131.537
								-68.77		-65.4165					-25.1109				-28.1933		-15.5403							-398.638
								-45.82		-87.6859					-34.5946				-32.2911		-25.8752							-260.924
								-76.7395		-41.6659					-37.0746				-24.7072		-80.0549							-58.1416
								-5083.85		-194.309					-40.9982				-28.4618		-33.2724							-30.0878
								-894.567		-237.504					-34.1033				-42.0448		-25.7478							-126.628
								-112.32		-83.0987					-38.1533				-36.1238		-9895.86							-43.9495
								-35.9265		-165.41					-67.1991				-24.4747		-53.2056							-108.522
								-41.5831		-159.115					-25.0102				-121.228		-37.1804							-280.19
								-80.059		-84.168					-63.404				-35.6784		-34.6868							-120.85
								-112.059		-123.97					-24.2099				-24.9195		-49.1103							-513.922
								-61.666		-45.3267									-42.0799		-116.819							-367.505
								-88.2962		-124.987									-46.0323		-48.4629							-248.374
								-62.4818		-55.8775									-29.2054		-71.7295							-136.516
								-54.9044		-157.71									-29.262		-66.8705							-53.4244
								-43.8541		-58.5702									-38.3779		-68.3447							-333.094
								-46.056		-55.7313									-23.1294		-54.4707							-256.599
								-44.291		-108.611									-124.214		-174.659							-268.771
								-64.8152		-112.179									-68.2147		-76.5282							-181.634
								-46.6396		-45.9032									-35.5199		-104.902							-78.9564
								-72.3684		-100.638									-25.5926		-119.458							-390.01
								-56.9613		-129.712									-27.8595		-52.1037							-306.592
								-85.1074		-88.6854									-50.5004		-43.266							-515.581
								-105.816		-48.3194									-19.3243		-29.4412							-181.596
								-98.5048		-138.978									-50.8695		-54.6973							-248.504
								-117.874		-46.84									-22.3946		-47.272							-413.494
								-65.4407		-54.7266									-83.0257		-27.3044							-48.1444
								-98.0925		-81.6435									-37.9055		-39.0984							-117.121
								-43.431		-56.2718									-69.6644		-62.5827							-174.294
								-77.4184		-104.252									-35.1519		-117.37							-35.6689
								-84.8874		-48.5902									-25.5758		-53.7804							-332.484
								-54.6691		-176.057									-31.0127		-33.0993							-649.086
								-108.175		-94.6735									-50.1675		-63.4117							-156.809
								-104.255		-50.4307									-27.3441		-80.9597							-192.127
								-63.8541		-96.7997									-67.9363		-30.4421							-317.012
								-148.781		-36.0862									-58.427		-21.2678							-93.1988
								-62.483		-66.3202									-48.446		-23.594							-105.87
								-79.8637		-79.6648									-21.1115		-141.707							-84.1297
								-69.8958		-89.6117									-46.475		-19.308							-43.3146
								-138.314		-122.657									-48.341		-27.4377							-304.588
								-55.3155		-158.889									-58.2289		-74.9292							-391.52
								-78.6839		-113.782									-43.6795		-50.001							-422.289
								-72.903		-68.0538									-52.756		-34.8238							-52.8315
								-85.4462		-76.3069									-59.2215		-86.7249							-228.477
								-61.0093		-42.5968									-57.297		-33.8831							-100.105
								-51.4897		-138.137									-85.0283		-76.9854							-212.971
								-81.9928		-79.0856									-106.109		-100.835							-74.9917
								-66.3422		-84.7477									-22.606		-60.7917							-442.157
								-85.0683		-70.061									-57.5686		-14.7368							-60.2593
								-116.56		-99.2722									-50.7073		-38.5234							-243.377
								-42.059		-87.9434									-56.0076		-131							-500.35
								-106.329		-55.0159									-31.8308		-34.5378							-251.948
								-38.3819		-110.605									-41.7515		-84.2845							-115.399
								-58.4478		-80.8813									-56.4579		-57.3745							-212.456
								-80.4332		-103.916									-74.0201		-47.9313							-229.696
								-58.934		-121.577									-24.5012		-46.3182							-211.569
								-78.1361		-49.6686									-26.9353		-20.2815							-387.321
								-60.9623		-46.4248									-29.9884		-132.204							-202.262
								-167.17		-48.2908									-112.24		-81.9413							-67.4614
								-126.349		-160.866									-87.7866		-15.9929							-62.9216
								-45.6238		-96.1544									-43.4872		-49.3304							-45.9863
								-73.6685		-39.1371									-27.1907		-57.4983							-52.4023
								-67.317		-42.0599									-30.3779		-18.9826							-216.119
								-79.9805		-69.5149									-67.3087		-42.9451							-461.064
								-87.1026		-64.8945									-41.3224		-39.9777							-38.7981
								-88.1213		-59.9564									-54.1026		-84.2753							-187.071
								-76.176		-145.821									-83.2206		-40.129							-679.252
								-84.8927		-90.3974									-22.1414		-54.5545							-86.1394
								-72.1795		-43.1541									-55.6422		-27.0967							-558.14
								-70.3624		-49.3191									-50.4022		-32.1873							-238.211
								-67.3647		-43.0358									-115.727		-20.3867							-74.9244
								-85.5241		-61.1784									-32.9829		-18.9825							-74.8544
								-54.7301		-170.177									-22.5383		-46.2497							-57.5888
								-67.9554		-40.9723									-130.769		-29.1802							-636.853
								-76.3617		-51.8038									-29.0305		-78.7813							-33.3031
								-76.7919		-61.7784									-48.1848		-48.4167							-84.0455
								-72.2986		-107.52									-56.5313		-33.574							-635.057
								-61.9811		-92.1016									-41.9263		-25.0141							-138.007
								-48.7201		-105.635									-37.0022		-38.767							-52.7848
								-67.7524		-67.2179									-29.2821		-49.9787							-128.489
								-78.1754		-64.4584									-41.5675		-42.7847							-315.597
								-75.8561		-56.8851									-29.4891		-36.3157							-68.2459
								-78.0904		-83.5288									-21.4356		-27.825							-350.416
								-44.7101		-169.223									-37.4619		-37.4439							-233.585
								-109.713		-86.9988									-34.8815		-77.6637							-1458.67
								-59.2368		-51.2058									-33.4908		-18.3499							-294.25
								-89.7824		-49.6846									-34.5182		-20.7901							-111.278
								-50.5799		-87.6311									-34.2347		-26.5702							-156.265
								-81.581		-108.767									-37.3414		-28.1509							-360.549
								-62.5495		-85.5869									-51.2421		-53.0621							-291.422
								-83.4378		-121.806									-86.282		-33.6956							-226.723
								-57.7153		-62.1856									-83.5867		-41.6461							-677.429
								-73.4853		-69.0496									-27.2145		-114.334							-254.917
								-60.3028		-115.213									-73.465		-44.6595							-239.877
								-58.9146		-90.5272									-58.4993		-41.67							-398.812
								-77.9133		-49.3229									-28.7857		-35.9099							-66.3384
								-88.3655		-210.244									-48.3879		-43.1495							-118.663
								-89.3882		-84.3499									-44.9022		-25.3209							-424.979
								-70.6677		-75.8567									-46.631		-40.0914							-35.4318
								-62.3618		-80.2902									-39.6177		-54.6595							-97.2011
								-93.0314		-149.352									-35.402		-27.4272							-217.823
								-116.303		-87.5419									-36.527		-88.3927							-153.793
								-77.5041		-101.014									-62.2906		-37.5934							-56.2202
								-133.704		-99.8113									-29.2936		-26.3874							-114.833
								-87.9095		-138.602									-42.7423		-58.941							-44.0741
								-80.4754		-50.0797									-30.3787		-35.9169							-46.8154
								-93.2989		-106.009									-28.6153		-53.8571							-679.869
								-108.175		-77.5872									-34.4152		-139.47							-142.752
								-61.833		-83.9214									-28.5537		-47.3182							-154.747
								-84.3876		-172.307									-40.1011		-18.3904							-73.6475
								-70.6915		-154.03									-39.3711		-53.073							-475.091
								-60.6522		-60.2952									-27.2654		-34.3457							-241.643
								-106.923		-65.5869									-55.8959		-28.9478							-564.351
								-69.0335		-131.155									-38.2127		-64.0134							-221.554
								-69.1525		-121.768									-103.92		-30.9838							-50.9472
								-66.3448		-74.7027									-41.7458		-37.5734							-55.2535
								-79.3053		-127.487									-40.1559		-43.8454							-177.559
								-62.5107		-109.936									-37.8319		-27.387							-113.299
								-80.3462		-62.9562									-54.9394		-186.665							-404.611
								-83.2392		-146.529									-66.7602		-49.8209							-39.9835
								-68.1678		-132.963									-42.6502		-125.403							-139.541
								-77.8144		-50.7833									-97.4868		-31.8016							-104.011
								-61.8059		-36.0919									-40.422		-53.9224							-34.2364
								-93.6727		-84.4113									-26.2362		-88.9599							-476.933
								-50.999		-96.6356									-41.2541		-26.0644							-43.9508
								-64.913		-95.7495									-28.875		-33.0332							-39.2224
								-58.2414		-73.8459									-37.3959		-22.2569							-79.4608
								-70.2448		-95.5274									-46.128		-40.3216							-291.097
								-81.2672		-98.969									-34.6655		-37.0098							-38.8375
								-58.8666		-44.3787									-29.7323		-79.0328							-189.341
								-46.7907		-97.7388									-30.8369		-36.485							-481.108
								-88.362		-54.1651									-68.4942		-22.8519							-46.9026
								-83.0491		-113.14									-56.8009		-52.7479							-442.894
								-83.2437		-66.6743									-93.556		-114.912							-159.194
								-74.0468		-79.3284									-40.5819		-68.2358							-102.761
								-94.226		-79.4493									-41.289		-36.0087							-420.471
								-106.511		-128.651									-36.4263		-87.2156							-84.2854
								-73.1637		-246.135									-71.5539		-32.7258							-251.076
								-74.6086		-127.238									-39.8561		-37.8531							-437.331
								-82.6414		-61.1681									-25.8985		-33.5049							-36.2268
								-103.789		-132.375									-38.5634		-56.541							-360.647
								-67.3882		-50.1849									-28.0394		-22.695							-64.6464
								-59.8676		-93.5585									-41.0507		-83.5949							-677.118
								-95.9797		-91.6688									-87.605		-41.5066							-424.293
								-67.1978		-108.567									-43.3306		-33.1689							-307.852
								-81.5969		-119.825									-25.9234		-54.589							-268.242
								-103.99		-43.3796									-58.5235		-43.8233							-178.592
								-56.992		-50.3149									-62.483		-29.0868							-113.788
								-121.346		-97.4779									-20.1015		-30.7497
								-62.1377		-136.185									-111.638		-89.5011
								-80.1232		-28.4377									-6292.87		-81.2849
								-158.578		-97.8763									-27.794		-123.485
								-65.9326		-40.5983									-97.561		-26.8048
								-73.9669		-42.7683									-33.3959		-26.5035
								-71.2137		-122.846									-33.6258		-90.4379
								-57.8366		-73.7375									-46.6855		-21.1671
								-114.338		-43.9111									-34.5317		-58.433
								-86.1084		-59.1909									-44.6797		-128.686
								-53.6323		-155.492									-47.0749		-51.7903
								-59.2288		-119.262									-23.7338		-23.8312
								-44.2759		-43.7782									-37.6157		-30.7448
								-153.576		-45.2927									-58.379		-50.9729
								-83.2539		-96.2332									-154.562		-23.825
								-70.3608		-81.8319									-33.8513		-45.5251
								-61.492		-50.6936									-28.9064		-96.8404
								-59.1541		-134.18									-46.0725		-54.1414
								-107.163		-38.6775									-61.7787		-19.6708
								-63.9315		-73.6091									-30.3324		-24.5929
								-71.6269		-72.5038									-27.6341		-104.499
								-58.6469		-128.208									-25.4543		-29.2062
								-57.6533		-74.9946									-35.2524		-72.0576
								-104.182		-158.367									-33.1039		-51.7561
								-76.6895		-102.978									-54.9369		-80.2368
								-58.05		-75.1663									-57.2628		-24.9534
								-53.6062		-98.8454									-47.8208		-21.5135
								-62.917		-58.991									-41.5553		-42.5686
								-107.918		-62.0497									-43.1205		-70.9448
								-53.3098		-93.573									-38.4615		-38.7442
								-63.2331		-48.9055									-20.4965		-24.7229
								-68.5947		-43.8284									-42.4406		-33.708
								-61.3398		-48.0087									-27.7114		-104.458
								-70.8514		-93.6356									-42.2555		-60.3839
								-62.1166		-166.676									-24.8523		-37.6245
								-62.779		-103.64									-33.1823		-81.4981
								-67.1078		-112.463									-32.1695		-20.8679
								-69.6476		-54.4138									-34.5162		-44.5381
								-65.3015		-149.874									-47.7315		-61.8148
								-70.1405		-100.648									-39.0825		-29.4986
								-65.8957		-83.0843									-20.6682		-34.211
								-98.5476		-64.3157									-33.1984		-57.8516
								-64.1083		-57.0052									-37.1025		-78.6667
								-49.928		-107.2									-27.4566		-23.2697
								-73.1517		-49.5018									-25.902		-36.2614
								-69.156		-69.2154									-45.2966		-67.007
								-53.069		-84.8232									-26.6347		-22.8249
								-146.943		-87.1423									-70.8106		-76.9867
								-154.253		-96.1305									-94.664		-35.938
								-94.3476		-233.29									-38.2448		-28.0284
								-113.742		-107.026									-38.8224		-116.97
								-81.4387		-46.6028									-75.3836		-30.7714
								-89.7374		-111.919									-27.7167		-97.0049
								-76.492		-205.166									-71.063		-87.0216
								-92.8996		-128.173									-28.3366		-58.5514
								-73.3295		-134.487									-30.1155		-31.6309
								-81.9328		-111.396									-26.6587		-53.9246
								-96.9589		-89.5242									-29.3901		-43.0867
								-61.7699		-66.7604									-26.2306		-62.0731
								-76.5195		-44.9914									-39.3121		-79.1766
								-44.8054		-98.7251									-59.0881		-42.6925
								-65.6438		-71.6686									-24.0934		-32.8145
								-48.0696		-39.7196									-35.8741		-28.9123
								-95.9084		-63.0393									-38.861		-48.8655
								-71.5574		-109.299									-47.8515		-20.7818
								-70.5731		-65.0645									-57.7865		-79.7745
								-56.3949		-88.3657									-32.9541		-50.7554
								-74.7508		-135.531									-66.2024		-24.9584
								-74.0109		-66.2719									-36.0064		-36.9086
								-66.0113		-93.0869									-29.6257		-37.1422
								-131.117		-83.4432									-31.087		-58.9509
								-70.7983		-106.735									-43.4175		-92.3391
								-86.9534		-103.924									-84.0194		-31.8029
								-86.2149		-57.0816									-24.4596		-24.381
								-96.234		-39.0109									-26.0165		-102.983
								-61.7419		-155.475									-34.0389		-102.657
								-57.9527		-117.495									-69.9028		-137.733
								-52.9046		-34.8609									-48.981		-36.2781
								-106.998		-81.3606									-57.5844		-50.4797
								-70.5264		-97.7868									-31.7618		-70.0651
								-83.5758		-120.604									-24.094		-39.9852
								-75.6279		-105.346									-41.2508		-17.2509
								-79.5662		-63.7379									-24.5083		-22.5792
								-77.9147		-80.9308									-27.3802		-37.5412
								-73.7562		-102.536									-31.6063		-26.5499
								-135.57		-85.6204									-36.0166		-28.8645
								-85.2815		-129.727									-39.0397		-48.6867
								-80.4004		-59.3708									-22.8483		-30.214
								-92.3439		-50.2631									-48.1638		-104.109
								-110.884		-89.6091									-66.9128		-30.7547
								-103.501		-110.583									-133.886		-27.7598
								-78.4874		-38.2365									-63.8486		-20.9852
								-139.006		-101.713									-32.6748		-21.1193
								-43.4259		-65.7407									-44.8089		-24.6308
								-85.4891		-114.921									-111.267		-26.4019
								-610.183		-139.223									-36.8011		-30.0771
								-4048.71		-110.676									-44.706		-46.718
								-102.866		-79.1064									-50.3306		-87.7005
								-98.657		-62.9109									-52.4619		-58.6846
								-125.888		-55.9504									-38.6358		-30.7796
								-162.594		-63.7243									-22.1307		-55.2584
								-53.284		-72.0141									-37.0844		-84.6316
								-99.9733		-118.101									-25.3205		-20.8514
								-128.847		-123.789									-112.992		-46.443
								-62.6226		-123.766									-40.978		-45.7737
								-53.5385		-50.5131									-33.1464		-30.7773
								-52.1416		-48.5733									-24.1587		-36.4314
								-132.246		-64.1356									-73.5641		-79.9178
								-75.1407		-74.4795									-27.0706		-97.2401
								-68.0602		-135.269									-54.9636		-119.221
								-104.082		-99.0315									-24.3522		-138.341
								-109.373		-102.568									-39.6546		-35.9117
								-65.4233		-115.073									-36.5156		-45.8714
								-50.8239		-58.0425									-38.3934		-17.6565
								-260.191		-78.3727									-28.262		-68.1828
								-95.5844		-126.869									-72.7713		-31.6268
								-84.0689		-292.977									-44.4014		-28.1976
								-72.5614		-113.248									-33.8798		-25.5424
								-66.0867		-61.8782									-26.2904		-63.8487
								-72.1928		-111.621									-106.769		-20.9847
								-70.7207		-165.526									-43.956		-32.8757
								-83.8693		-125.068									-51.7248		-59.9953
								-76.5375		-154.872									-28.8492		-40.9257
								-57.4414		-43.8785									-76.197		-14.1738
								-61.2254		-105.947									-28.9215		-17.1379
								-73.4501		-73.9425									-33.9311		-77.9698
								-69.8244		-89.5563									-18.1019		-26.7421
								-61.6554		-128.762									-60.6838		-49.8983
								-84.023		-95.8136									-23.7993		-22.3302
								-137.461		-71.4168									-114.507		-51.6534
								-50.7784		-62.9598									-34.6382		-21.2091
								-81.0544		-70.9152									-21.4686		-82.1932
								-145.284		-116.577									-25.1722		-50.493
								-77.7365		-44.4862									-72.0267		-19.7719
								-113.854		-56.6442									-22.1517		-61.0202
								-50.0891		-52.1052									-24.7376		-28.1513
								-60.4957		-89.6814									-30.5977		-40.8878
								-91.5471		-39.7505									-36.1876		-45.3572
								-89.3802		-242.249									-35.3423		-132.95
								-49.9658		-110.606									-83.6052		-30.5292
								-55.9925		-49.0263									-33.7637		-84.7598
								-74.3948		-74.8527									-37.0572		-31.6955
								-88.7537		-87.9956									-29.2441		-30.307
								-58.2572		-51.9836									-26.9807		-35.1026
								-54.9522		-127.947									-94.0348		-43.6397
								-69.9733		-72.1867									-37.016		-28.6977
								-64.9487		-35.064									-56.9333		-28.2683
								-169.783		-54.9124									-65.3028		-50.8015
								-73.8735		-94.1274									-23.1523		-108.327
								-67.9539		-97.7653									-91.6237		-28.8114
								-79.5829		-107.632									-58.7202		-136.217
								-52.3214		-55.0361									-35.8206		-41.6017
								-66.4038		-42.4084									-98.1332		-24.1312
								-94.8692		-40.2746									-24.4672		-41.9647
								-93.0101		-61.2449									-77.1942		-23.8321
								-148.888		-100.694									-35.003		-25.0626
								-63.6361		-76.3216									-107.435		-82.9374
								-90.6795		-141.482									-19.242		-109.166
								-72.3496		-91.6097									-26.5789		-59.4078
								-64.6245		-134.759									-74.7622		-20.8296
								-80.9909		-110.79									-30.1895		-42.5112
								-57.6161		-64.1516									-39.253		-125.144
								-77.111		-83.4116									-36.436		-35.0467
								-62.9001		-51.4547									-39.0258		-26.6686
								-66.2122		-222.561									-54.2194		-113.416
								-95.2266		-117.909									-37.0978		-40.3529
								-137.029		-62.7177									-65.2936		-79.4572
								-49.4277		-84.1169									-26.6926		-43.0969
								-89.9996		-25.7204									-56.5725		-32.4621
								-80.5754		-70.6725									-55.7765		-118.469
								-78.4832		-41.7988									-41.1713		-45.7695
								-55.3783		-85.1									-16.4401		-40.8437
								-56.5484		-91.7959									-35.0607		-29.0658
								-71.0475		-159.572									-78.792		-100.442
								-55.055		-57.8094									-42.7268		-35.1781
								-60.4		-138.502									-41.1698		-30.1094
								-55.0401		-49.5536									-29.8357		-62.3571
								-75.5262		-41.4083									-46.9336		-85.4316
								-69.7676		-32.0547									-27.5523		-57.6487
								-112.923		-34.157									-41.2505		-37.0159
								-67.8454		-67.8751									-24.5996		-44.6986
								-69.9143		-26.6697									-41.2805		-60.0186
								-110.293		-36.7224									-34.8937		-28.6507
								-74.3486		-31.448									-122.901		-26.3425
								-90.8094		-23.516									-107.3		-36.3341
								-187.116		-118.1									-25.943		-50.3099
								-72.2803		-203.325									-30.4646		-58.7536
								-51.4677		-35.3469									-64.4627		-29.9597
								-71.8585		-42.0138									-35.8667		-94.3095
								-55.669		-978.513									-53.5368		-52.5152
								-111.193		-71.1801									-23.432		-26.6018
								-81.5132		-36.6181									-38.5328		-39.662
								-66.0489		-68.1792									-21.7246		-101.954
								-74.7631		-65.9667									-20.8348		-23.6105
								-73.9817		-122.037									-20.8547		-56.8297
								-72.1096		-47.2746									-59.5732		-34.8277
								-89.1017		-22.9136									-22.9374		-49.3265
								-147.609		-52.5795									-24.8799		-30.0629
								-60.8171		-88.4162									-69.4565		-26.7561
								-63.199		-176.93									-20.3958		-48.7099
								-104.075		-97.8727									-44.0061		-27.5499
								-205.371		-114.497									-29.9844		-20.8043
								-113.568		-78.6468									-47.4283		-27.046
								-70.5466		-58.4702									-35.6537		-27.0105
								-39.2648		-84.6067									-21.3836		-19.8318
								-39.6838		-35.3122									-39.1047		-45.1979
								-57.214		-89.2794									-34.1576		-48.8223
								-76.3316		-123.001									-23.0625		-123.577
								-82.5981		-90.6727									-19.898		-41.4796
								-53.7621		-52.044									-71.6717		-40.1319
								-51.7285		-73.571									-27.7995		-22.5842
								-71.6144		-44.5269									-18.8072		-68.4406
										-83.4072									-19.734		-16.9911
										-52.7952									-30.7592		-14.8543
										-68.1643									-23.9004		-20.8604
										-100.955									-29.1294		-76.1188
										-81.5936									-32.8068		-44.4732
										-94.0244									-25.3555		-27.0009
										-48.1714									-43.8141		-41.1977
										-94.4916									-25.8705		-22.2892
										-64.1475									-113.797		-57.3007
										-43.2253									-65.9827		-35.6015
										-194.699									-17.1771		-45.4624
										-81.7359									-34.5598		-19.8944
										-128.648									-42.7795		-123.349
										-68.4917									-46.6794		-37.1863
										-77.2838											-35.4839
										-59.3066											-27.9997
										-53.7841											-26.4624
										-82.6051											-29.5569
										-108.482											-31.2751
										-57.6585											-30.3722
										-65.7919											-33.1429
										-97.3273											-102.238
										-90.3147											-20.3393
										-67.301											-33.2445
										-107.032											-28.3887
										-81.7044											-26.2312
										-81.5943											-69.9778
										-72.3249											-44.906
										-45.7433											-34.1565
										-84.3242											-46.9331
										-27.0318											-36.0613
										-95.4811											-61.853
										-63.3499											-77.0807
										-70.538											-17.1318
										-65.2218											-34.8685
										-47.2736											-24.9143
										-44.9419											-52.5339
										-28.1647											-42.6086
										-106.221											-42.8328
										-33.2856											-22.2249
										-180.681											-19.4805
										-112.213											-53.8488
										-47.4832											-23.7137
										-67.4476											-36.2064
										-91.7584											-61.2116
										-126.527											-104.685
										-32.1809											-21.7275
										-51.1288											-23.934
										-68.7777											-47.3038
										-30.0361											-20.2128
										-86.1371											-31.7242
										-40.0453											-89.9448
										-51.4757											-43.9777
										-61.5253											-42.3949
										-31.3227											-45.0209
										-21.0126											-21.54
										-42.4662											-22.1199
										-25.8725											-28.8615
										-152.001											-28.1909
										-68.9861											-39.4059
										-23.5331											-18.2717
										-47.6925											-35.5212
										-40.9447											-34.5319
										-36.3188											-26.8288
										-41.518											-22.3789
										-57.5928											-30.6118
										-34.0578											-91.9963
										-71.0716											-87.4495
										-33.542											-61.7268
										-36.2329											-53.6171
										-29.4685											-76.8803
										-31.7716											-50.44
										-33.8343											-17.0354
										-47.9225											-29.8175
										-24.3118											-26.733
										-34.4849											-62.352
										-52.6749											-46.3372
										-31.6153											-73.0626
										-50.4444											-38.8526
										-55.9686											-62.2411
										-24.2326											-32.2157
										-38.3629											-62.1451
										-36.9955											-76.8257
										-69.0344											-31.7119
										-747.41											-17.1386
										-52.9273											-39.1715
										-46.8842											-26.1479
										-122.138											-51.4118
										-25.8569											-28.4563
										-29.9428											-33.4417
										-355.309											-26.681
										-45.0773											-24.7402
										-40.2166											-54.2496
										-23.2344											-17.0847
										-42.4582											-61.0531
										-29.0768											-33.4957
										-52.5785											-49.4655
										-24.0333											-17.8765
										-31.0738											-63.4837
										-34.1294											-32.4642
										-54.5083											-33.4907
										-74.7829											-47.902
										-30.7164											-37.1271
										-26.6514											-37.7161
										-74.7055											-42.0021
										-27.2988											-43.026
										-440.042											-17.9343
										-554.79											-24.0818
										-50.3962											-51.1647
										-27.947											-22.8062
										-40.4929											-74.2135
										-24.5307
										-28.0939
										-27.9611
										-388.478
										-50.9364
										-36.2095
										-24.2094
										-111.988
										-24.3295
										-29.3204
										-25.3142
										-39.1516
										-55.2573
										-124.767
										-33.5205
										-44.6179
										-43.164
Figure 3h)
Max rise rate (pA/ms)
Mock														V297L											V262F
1	2	3	4	5	6	7	8	9	10	11	12	13	14	1	2	3	4	5	6	7	8	9	10	11	1	2	3	4	5	6	7	8	9
-346.505	-21.4949	-79.1985	-103.385	-680.686	-96.4357	-84.6313	-109.954	-109.445	-38.5746	-56.2212	-100.95	-150.023	-48.4001	-47.0338	-49.2671	-66.0892	-56.1086	-138.098	-124.159	-45.4879	-92.7809	-64.0338	-108.588	-55.8407	-97.1963	-86.1976	-124.747	-668.334	-82.4896	-84.3189	-134.257	-59.6645	-79.8317
-573.724	-41.3977	-86.7708	-69.9326	-2162.3	-93.0174	-135.239	-127.426	-106.569	-74.8712	-778.73	-181.248	-113.28	-47.0643	-103.445	-65.7619	-189.367	-231.038	-49.9176	-57.4062	-50.8938	-90.8309	-90.1158	-67.1921	-71.9835	-357.089	-114.984	-144.593	-365.941	-346.258	-148.425	-171.85	-110.107	-79.8317
-757.983	-737.493	-120.413	-104.716	-162.047	-77.0098	-113.001	-136.223	-134.784	-86.3473	-662.391	-65.6703	-54.3808	-127.772	-64.1841	-66.5692	-64.526	-64.1091	-56.7168	-58.322	-211.203	-70.2078	-70.8604	-108.736	-45.1219	-84.9085	-146.572	-128.023	-697.501	-86.1143	-76.5625	-1491.88	-107.814	-89.8039
-223.269	-53.5107	-59.9144	-149.229	-101.46	-78.1814	-113.719	-138.899	-87.1001	-48.0041	-118.691	-60.0692	-57.4482	-202.046	-76.2316	-168.658	-122.078	-62.3499	-65.7571	-56.1569	-476.893	-208.682	-78.3993	-490.265	-64.6045	-210.736	-98.6653	-123.624	-604.424	-91.2226	-110.156	-152.072	-141.601	-307.381
-292.536	-623.355	-119.583	-118.929	-2438.63	-47.2788	-126.202	-67.4167	-87.8809	-50.3952	-83.0532	-298.262	-82.4946	-48.0539	-62.6314	-946.051	-85.1134	-84.4399	-104.707	-80.2726	-60.1238	-101.626	-70.83	-350.092	-63.2433	-423.027	-373.871	-76.9183	-556.102	-90.8802	-91.1034	-1233.56	-120.86	-236.201
-246.185	-141.805	-56.4179	-193.976	-99.2806	-162.324	-146.982	-102.637	-73.3926	-95.5217	-76.9464	-73.7247	-181.703	-134.833	-45.4507	-67.0018	-56.2431	-61.5575	-61.3696	-112.318	-303.127	-63.1462	-58.8585	-102.447	-95.0962	-238.12	-300.782	-99.1835	-74.8903	-86.088	-131.203	-816.757	-115.031	-1127.13
-561.907	-91.2664	-89.6956	-202.534	-135.684	-103.124	-65.5386	-138.717	-83.4951	-39.5355	-86.5547	-149.864	-134.633	-55.6035	-68.5799	-259.336	-107.647	-57.9612	-59.8398	-84.976	-55.7377	-102.005	-71.3896	-81.4704	-95.0962	-532.163	-144.323	-197.009	-213.585	-101.2	-94.2194	-691.457	-180.018	-92.5123
-62.8286	-33.7675	-81.3726	-161.604	-1503	-93.619	-78.8358	-212.402	-67.6703	-58.2324	-39.8195	-144.642	-80.4228	-66.2659	-32.5962	-128.086	-91.7704	-120.069	-81.8263	-105.496	-353.57	-98.9662	-86.1001	-74.5849	-80.5821	-68.7256	-133.89	-145.472	-71.5939	-160.787	-133.556	-267.046	-98.2773	-99.3177
-189.164	-50.9785	-65.5569	-114.467	-1060.76	-49.0143	-47.6737	-153.627	-72.3461	-56.4343	-371.678	-93.4222	-55.6747	-66.4587	-65.92	-79.3679	-56.1497	-62.2075	-50.9706	-419.288	-51.9417	-102.712	-56.3944	-73.7396	-51.7181	-91.2776	-2000.93	-48.4802	-343.814	-759.963	-77.1444	-77.4718	-173.541	-184.394
-554.985	-110.057	-68.2262	-191.222	-1386.95	-58.1296	-110.112	-99.8146	-90.3285	-52.5675	-511.433	-79.6161	-61.5594	-111.358	-55.2822	-60.2464	-143.556	-40.4857	-119.676	-125.729	-51.758	-121.417	-51.1749	-70.2668	-65.4929	-487.142	-1483.7	-122.093	-163.242	-91.3744	-138.735	-239.925	-217.863	-87.6706
-368.91	-87.5129	-51.9138	-189.856	-323.399	-71.0273	-82.255	-144.371	-124.95	-41.6575	-589.305	-65.7266	-115.848	-52.9195	-59.1938	-126.455	-93.0108	-167.318	-59.1559	-62.6483	-54.3422	-70.7037	-61.5919	-79.2926	-58.4579	-35.8067	-1054.82	-132.353	-314.566	-297.814	-122.899	-127.976	-148.237	-146.787
-666.294	-38.0172	-53.1764	-143.382	-1791.73	-66.151	-74.51	-53.1709	-106.219	-36.7559	-579.624	-158.395	-60.4913	-60.18	-70.0691	-117.253	-60.1403	-210.286	-52.4527	-115.904	-41.0143	-55.2399	-79.9651	-88.571	-86.424	-94.8664	-224.176	-135.318	-553.863	-295.11	-145.38	-218.363	-82.9463	-103.842
-261.379	-61.4441	-54.482	-108.357	-267.003	-64.616	-82.215	-62.2495	-112.22	-48.2128	-131.751	-73.0461	-81.2906	-54.4874	-34.1781	-47.0547	-103.977	-82.9639	-64.6904	-165.528	-80.9565	-117.672	-62.7632	-76.3137	-56.5072	-618.643	-1787.75	-197.03	-556.339	-103.384	-145.201	-123.8	-198.835	-956.772
-1316.15	-32.0371	-117.181	-119.139	-2442.41	-237.671	-362.636	-185.338	-95.5312	-49.3759	-869.141	-319.721	-69.8572	-162.919	-62.5517	-55.85	-53.6644	-102.53	-76.5784	-44.3923	-264.629	-110.473	-129.066	-70.1658	-81.5276	-80.3735	-38.2372	-159.891	-331.29	-118.078	-80.8481	-244.702	-141.774	-134.402
-402.874	-604.798	-74.8092	-133.885	-596.119	-146.828	-122.918	-64.769	-138.494	-64.7389	-317.716	-61.3716	-283.112	-93.9661	-58.8462	-57.7656	-43.9886	-59.1003	-66.1792	-96.9766	-449.305	-155.546	-235.919	-83.5941	-46.0524	-750.849	-413.766	-125.95	-54.6308	-149.392	-108.12	-204.579	-166.991	-259
-627.26	-91.7601	-72.5266	-190.316	-1860.43	-94.668	-91.3065	-122.319	-70.6409	-65.9534	-897.701	-66.4193	-134.164	-88.515	-33.7669	-159.534	-66.3682	-67.8841	-97.6656	-88.6829	-218.488	-149.53	-99.4372	-151.532	-68.9828	-73.2227	-103.729	-103.316	-530.047	-467.417	-117.146	-1398.44	-181.549	-127.363
-97.5558	-646.359	-112.785	-98.4837	-617.12	-51.6569	-54.7325	-84.6932	-113.376	-51.5045	-109.2	-267.366	-85.3582	-168.588	-43.3078	-68.1066	-201.535	-50.2824	-52.4054	-125.615	-370.403	-47.6602	-76.796	-192.701	-61.8159	-163.66	-254.312	-152.223	-852.536	-65.4614	-120.274	-240.105	-71.7598	-94.0619
-80.5936	-34.7629	-83.4709	-141.987	-85.3726	-98.2806	-58.8675	-61.8194	-77.2524	-69.7942	-124.732	-54.3716	-59.4932	-79.6106	-77.8182	-63.0966	-47.5716	-158.249	-66.1984	-102.548	-39.9334	-93.0579	-81.2331	-191.304	-55.5978	-587.772	-233.587	-79.9605	-767.862	-117.756	-87.357	-214.259	-106.623	-87.1038
-217.123	-40.3938	-76.4082	-89.8477	-221.566	-79.9811	-59.1638	-118.237	-92.6675	-31.8417	-936.005	-176.454	-90.7041	-69.9284	-44.169	-50.9974	-53.9027	-42.0319	-126.067	-53.2445	-72.5702	-41.4783	-51.5132	-107.893	-60.3547	-120.15	-213.506	-144.28	-62.1131	-618.574	-71.6367	-154.464	-190.98	-118.43
-665.181	-648.621	-67.153	-105.948	-2271.88	-104.37	-71.5512	-171.072	-60.5012	-41.0566	-683.961	-187.885	-164.227	-42.1387	-55.3851	-308.596	-150.157	-53.6406	-175.09	-289.732	-88.1164	-90.8091	-60.0947	-174.544	-73.4129	-532.266	-135.533	-180.041	-537.156	-185.455	-102.183	-446.543	-490.822	-417.459
-53.5875	-29.4738	-56.8209	-91.5306	-165.1	-71.0339	-108.83	-113.862	-113.711	-211.262	-104.599	-56.0348	-60.6821	-50.6165	-42.6124	-81.7266	-68.6598	-201.51	-125.479	-60.0913	-68.8862	-202.509	-63.1241	-72.2773	-41.7984	-123.502	-63.584	-196.579	-438.124	-74.6899	-103.873	-1720.49	-73.3613	-484.539
-390.167	-106.438	-53.7073	-91.1133	-2878.25	-142.511	-57.6437	-147.277	-157.897	-43.2562	-80.6448	-82.3762	-71.3209	-69.6217	-50.1674	-44.4772	-33.4222	-83.431	-47.7483	-160.637	-57.9007	-138.537	-59.7546	-131.081	-83.885	-231.528	-190.441	-115.786	-586.109	-754.934	-100.947	-207.618	-96.8932	-245.961
-538.363	-44.6903	-69.5267	-100.956	-677.932	-77.4596	-83.7275	-63.1906	-129.482	-54.4581	-544.445	-130.43	-67.042	-172.02	-46.696	-132.576	-112.825	-74.4473	-39.417	-58.6645	-79.6541	-154.683	-76.6222	-99.5242	-62.6511	-779.201	-142.845	-104.8	-321.501	-57.5086	-57.1803	-1116.64	-111.961	-303.393
-48.2014	-44.8514	-36.0747	-101.427	-177.991	-44.9818	-63.9976	-130.195	-80.4177	-55.5059	-497.908	-57.9113	-133.573	-52.7682	-52.5329	-138.81	-34.6081	-58.3744	-64.3096	-99.7601	-68.7635	-72.0576	-108.665	-192.005	-143.827	-66.2457	-2513.94	-112.466	-137.081	-380.207	-94.0339	-269.819	-105.132	-173.194
-261.178	-40.4402	-57.4369	-174.051	-57.9078	-320.484	-48.2638	-120.006	-56.6177	-30.1352	-740.904	-226.821	-148.529	-51.2533	-52.8076	-498.706	-45.7341	-69.7122	-75.7254	-41.5276	-91.2711	-50.3832	-73.6706	-67.7285	-74.1713	-155.005	-172.237	-122.065	-387.867	-85.6201	-173.866	-395.04	-69.1191
-702.782	-48.4314	-97.4378	-54.1888	-62.988	-56.5117	-81.8912	-145.322	-118.441	-38.3582	-380.096	-84.7278	-1022.69	-57.8138	-82.4363	-588.865	-70.2259	-126.855	-103.843	-102.896	-90.409	-75.0404	-73.0421	-102.992	-63.8263	-329.001	-213.391	-82.5766	-285.079	-81.4315	-229.684	-981.289	-117.808
-53.6566	-121.355	-66.7461	-129.832	-157.209	-52.6745	-83.0075	-163.523	-74.2878	-37.8698	-64.6671	-244.566	-44.4046	-138.456	-42.3483	-321.273	-165.51	-62.6829	-160.054	-47.1057	-72.4623	-197.32	-83.5144	-74.6112	-58.4002	-118.038	-1798.9	-94.314	-801.957	-570.641	-168.418	-206.279	-171.25
-285.629	-509.14	-83.6787	-754.573	-2162.82	-102.802	-229.238	-242.463	-74.9884	-26.1167	-134.314	-88.3448	-231.492	-64.6771	-63.2839	-205.949	-66.8063	-253.744	-105.248	-57.6433	-70.3367	-172.623	-127.967	-103.933	-97.8317	-513.044	-86.9534	-44.9145	-77.7366	-347.225	-173.826	-1793.87	-2303.11
-368.786	-51.4138	-79.9408	-79.2044	-123.529	-61.1641	-136.792	-115.74	-71.8628	-31.8411	-73.1438	-90.3483	-102.46	-68.9629	-53.8174	-86.3332	-166.493	-119.938	-69.5948	-73.3244	-72.8156	-97.7206	-158.852	-98.3891	-53.0238	-94.474	-1703.99	-137.878	-138.316	-127.507	-67.4225	-1827.8	-4580.7
-702.951	-49.7647	-131.776	-117.038	-250.754	-49.7168	-100.664	-123.068	-77.7335	-32.2345	-401.317	-414.478	-134.494	-111.098	-38.9051	-390.751	-49.2308	-140.444	-71.1556	-60.4537	-59.8333	-87.2938	-88.5784	-172.857	-65.674	-461.254	-51.3912	-152.992	-255.027	-404.285	-226.393	-133.273	-2837.64
-89.8733	-505.951	-71.6085	-60.8431	-969.976	-61.1224	-52.1202	-46.5201	-94.2488	-68.1629	-978.952	-56.09	-82.4232	-52.2305	-143.251	-209.831	-122.673	-71.2689	-98.4961	-130.203	-86.6893	-99.9366	-66.5706	-92.2941	-66.2119	-455.924	-128.661	-60.4203	-138.541	-546.43	-194.615	-79.2839	-1457.53
-188.041	-43.1097	-88.0176	-93.8242	-1731.86	-58.903	-88.9099	-122.327	-87.6765	-32.3496	-505.018	-192.987	-80.7601	-63.7832	-37.6193	-68.1848	-62.5254	-43.4974	-97.2323	-62.5567	-133.315	-143.825	-54.9438	-80.7082	-61.9766	-127.575	-55.5189	-150.938	-526.686	-65.9731	-139.71	-98.5143	-1321.73
-48.6847	-33.093	-73.6227	-170.314	-66.2174	-72.8633	-58.6839	-101.875	-67.2157	-27.4005	-403.716	-80.503	-86.5068	-70.569	-43.1038	-118.579	-58.6611	-123.62	-86.3827	-67.2296	-458.61	-212.681	-131.254	-526.664	-64.8425	-620.135	-53.9391	-174.781	-694.718	-79.4213	-245.226	-107.165	-985.738
-84.1633	-26.9791	-47.2915	-105.68	-199.314	-58.4603	-53.6953	-169.473	-93.2812	-45.834	-530.607	-81.7922	-85.1562	-73.6966	-52.7497	-120.594	-41.818	-68.7012	-61.4873	-69.2025	-87.4354	-138.239	-89.4129	-223.227	-57.4468	-173.719	-101.389	-85.0034	-606.916	-100.582	-159.375	-74.5723	-76.8206
-93.7862	-76.1381	-57.5835	-90.2643	-1089.49	-99.5885	-60.0457	-209.206	-63.7132	-27.0534	-350.086	-56.5736	-76.4202	-52.9056	-50.5769	-301.072	-70.9489	-91.8932	-57.6264	-211.471	-108.499	-194.582	-90.82	-81.2416	-65.6115	-412.928	-1806.09	-121.552	-651.037	-88.1364	-375.845	-1694.14	-183.147
-457.302	-626.216	-64.3438	-111.783	-2382.18	-62.5938	-62.5267	-98.1448	-83.0922	-67.5212	-290.683	-99.8942	-87.0983	-58.4473	-69.6569	-290.745	-50.6025	-71.5371	-58.6148	-94.2574	-66.1376	-156.356	-61.7981	-132.509	-77.9102	-90.6025	-91.5723	-117.411	-1358.02	-878.176	-186.606	-108.801	-354.846
-268.719	-37.0986	-52.9056	-77.2122	-238.95	-88.0514	-114.954	-142.89	-156.542	-45.6081	-353.138	-68.3226	-72.0693	-63.4147	-101.905	-59.5198	-163.876	-94.5859	-60.7294	-97.6256	-111.723	-92.1559	-72.0866	-94.9403	-91.366	-363.087	-88.9225	-125.582	-273.582	-138.892	-121.859	-391.911	-348.897
-1416.94	-25.5691	-48.6004	-128.818	-1964.11	-76.5469	-73.8143	-66.2932	-51.9436	-40.5197	-517.862	-50.3622	-64.7647	-118.105	-69.609	-89.2803	-49.9893	-63.2298	-91.1766	-148.09	-75.9642	-84.2998	-116.803	-141.811	-63.9326	-167.66	-76.0885	-58.7161	-201.596	-79.8269	-81.9694	-82.8314	-63.2458
-331.671	-26.3083	-44.7719	-139.556	-60.2425	-63.901	-68.5252	-201.929	-74.3045	-38.9668	-445.215	-184.625	-232.743	-47.7415	-33.1136	-68.3687	-51.7341	-53.7406	-78.3162	-125.958	-75.0721	-73.8863	-65.8241	-104.549	-66.3682	-656.816	-114.896	-163.305	-595.029	-499.683	-111.411	-1585.71	-133.578
-40.207	-120.343	-66.0599	-107.328	-287.561	-56.3574	-45.3483	-87.8241	-76.5153	-32.4549	-210.214	-91.6749	-84.9186	-43.4844	-86.2965	-51.6374	-100.255	-66.6364	-180.844	-203.894	-144.85	-62.954	-44.5881	-168.256	-62.9489	-74.7647	-134.987	-176.639	-387.075	-445.4	-119.677	-1413.99	-79.7428
-87.6305	-70.9252	-40.7148	-330.195	-1786.51	-90.0501	-94.3737	-73.5331	-80.5589	-24.6437	-320.627	-86.6004	-166.283	-52.8398	-76.3678	-77.6493	-57.706	-122.331	-103.366	-103.367	-72.1556	-99.1124	-71.4562	-90.7831	-63.628	-175.988	-85.3008	-254.489	-589.275	-106.355	-179.184	-939.318	-112.826
-70.3727	-76.5033	-58.5562	-182.046	-2026.98	-70.2917	-57.0918	-71.2138	-73.6722	-50.7023	-633.869	-221.619	-113.357	-73.6497	-44.9284	-60.0853	-97.9163	-205.932	-152.253	-170.191	-75.6703	-52.9309	-54.3006	-298.609	-66.4294	-175.988	-95.459	-53.7106	-832.098	-65.1656	-69.5742	-115.526	-46.9046
-39.7803	-77.3494	-59.4512	-109.715	-288.424	-101.633	-41.0384	-58.7514	-88.807	-34.245	-633.085	-73.5183	-70.4518	-51.6048	-62.6761	-212.394	-39.3018	-102.403	-125.554	-71.7502	-56.9452	-156.975	-67.2366	-82.8525	-59.7981	-497.419	-2352.67	-108.927	-714.286	-91	-183.917	-123.759	-80.971
-457.805	-55.0097	-49.1481	-172.281	-1162.13	-71.308	-71.696	-138.257	-54.0074	-49.165	-152.231	-76.9011	-52.86	-35.6829	-91.2686	-117.819	-41.026	-55.6364	-156.607	-69.9859	-49.7774	-97.6627	-48.8522	-66.3863	-63.5596	-85.9147	-327.966	-154.009	-367.193	-123.377	-60.819	-73.1074	-202.423
-506.7	-50.415	-44.9329	-67.2383	-2451.2	-60.3822	-61.4153	-204.014	-125.77	-45.9976	-1498.05	-55.1617	-165.769	-44.5397	-68.168	-57.2188	-44.8939	-53.0026	-220.67	-59.726	-94.1881	-128.459	-63.55	-192.757	-64.7109	-61.8134	-2159.53	-112.399	-270.662	-127.284	-141.076	-386.535	-137.932
-1037.58	-669.53	-145.573	-180.329	-182.785	-55.9967	-58.0449	-132.249	-78.0018	-44.0794	-468.516	-59.6416	-145.453	-64.3809	-55.5547	-59.1302	-50.8229	-46.4502	-216.301	-64.0409	-82.7617	-72.9755	-76.4153	-163.465	-56.9489	-403.211	-196.676	-154.582	-391.144	-709.449	-185.093	-959.616	-189.799
-300.08	-22.9967	-67.3131	-139.062	-1913.13	-71.2643	-82.0727	-82.6269	-74.6244	-53.146	-89.568	-59.7792	-66.6888	-55.5176	-48.9596	-53.7731	-35.0137	-93.4889	-164.049	-76.6375	-63.7782	-127.563	-43.9775	-171.487	-835.414	-99.11	-106.056	-84.82	-110.566	-1097.45	-145.535	-1205.52	-93.0648
-88.6986	-98.1408	-51.3737	-78.1654	-89.6256	-63.2129	-80.5583	-111.254	-61.1213	-26.5957	-71.2572	-50.0401	-121.634	-56.0521	-42.7734	-68.1211	-40.6553	-57.7181	-102.052	-59.8723	-78.1636	-176.504	-49.1412	-94.4941	-70.7497	-80.8153	-99.1087	-84.1025	-116.091	-132.064	-127.578	-94.0983	-475.827
-208.442	-591.046	-82.0941	-85.5143	-113.268	-74.2455	-81.1849	-145.429	-45.617	-22.7025	-255.727	-89.6544	-79.818	-57.8132	-51.7659	-71.3229	-43.5	-97.5566	-99.8095	-228.441	-98.8082	-126.817	-86.0691	-75.7534	-70.0485	-124.019	-2819.22	-96.5174	-868.089	-73.8119	-60.1211	-980.178	-106.783
-534.005	-35.5089	-64.7513	-84.9062	-260.135	-91.7428	-72.7318	-97.2264	-113.21	-30.1795	-232.301	-87.1322	-57.6766	-168.846	-62.3498	-70.2181	-37.4235	-51.3991	-167.752	-57.5862	-66.9004	-310.379	-103.025	-135.333	-78.4567	-567.088	-328.826	-88.1419	-265.945	-76.5469	-298.624	-104.943	-63.86
-1747.61	-128.98	-70.3646	-172.941	-887.857	-69.9551	-59.3564	-112.726	-96.7837	-37.1551	-637.092	-278.934	-42.8773	-62.8893	-64.8034	-126.178	-53.1003	-75.9206	-144.155	-282.374	-41.2189	-206.344	-51.3428	-168.462	-54.6379	-143.535	-95.8398	-171.698	-269.857	-516.809	-63.0397	-125.223	-360.902
-311.904	-59.1313	-35.9398	-91.5508	-2124.87	-64.2799	-71.5964	-121.289	-55.4859	-38.054	-148.049	-71.0693	-100.411	-91.7324	-59.221	-55.9547	-41.3633	-56.7839	-127.019	-67.7059	-63.0879	-81.2558	-55.1888	-127.017	-68.9913	-320.407	-123.372	-123.616	-289.679	-83.625	-125.472	-250.201	-1205.36
-522.422	-708.358	-52.0342	-85.3307	-222.67	-81.2845	-87.1971	-118.28	-63.5042	-45.6397	-120.287	-69.7562	-85.8769	-43.6426	-57.8477	-60.8138	-31.9922	-72.6269	-154.89	-52.9891	-216.364	-93.0738	-36.8191	-186.477	-124.053	-281.176	-101.366	-64.1543	-823.069	-72.3034	-201.598	-139.792	-164.09
-894.68	-52.9022	-56.5817	-121.979	-1822.39	-65.4759	-61.6243	-185.882	-60.7298	-34.9852	-37.7157	-142.551	-61.7747	-51.3542	-226.906	-96.6227	-39.4154	-144.289	-170.195	-75.5691	-494.661	-45.3697	-83.969	-178.887	-96.5176	-526.294	-1841.28	-120.181	-549.15	-301.413	-103.361	-218.311	-167.13
-501.082	-80.8735	-67.9896	-116.07	-110.743	-64.7721	-104.76	-51.3778	-86.9737	-33.485	-43.2628	-78.3252	-183.021	-693.63	-45.6175	-67.6894	-54.7484	-168.789	-184.647	-241.977	-55.3603	-86.4415	-47.8398	-140.313	-63.0446	-156.303	-84.8854	-79.8242	-294.655	-58.7488	-150.771	-255.38	-167.34
-260.346	-491.48	-69.5882	-67.0045	-163.068	-69.2096	-56.4201	-235.664	-84.1317	-38.6253	-953.667	-66.2585	-70.5794	-102.253	-79.4375	-139.903	-156.601	-69.6012	-176.97	-60.9147	-123.639	-52.3695	-62.131	-110.515	-61.4925	-216.464	-66.9492	-158.136	-1538.29	-200.889	-118.896	-747.249	-131.297
-622.356	-117.65	-61.3942	-72.3698	-1691.93	-66.1289	-73.4525	-57.4183	-95.2537	-37.9185	-953.667	-79.7682	-114.896	-43.6589	-75.7038	-91.0439	-49.3447	-67.2998	-55.1235	-63.7831	-329.289	-69.3563	-102.251	-125.509	-57.0007	-775.611	-96.11	-236.486	-272.744	-60.7446	-80.401	-1063.95	-79.8628
-634.667	-54.1037	-42.5589	-63.2161	-268.997	-55.1562	-54.4935	-94.7704	-152.895	-43.2917	-519.037	-94.5807	-112.986	-32.459	-144.633	-60.2953	-29.1504	-75.4141	-143.938	-68.5158	-47.1017	-81.5135	-58.11	-140.828	-89.1488	-84.5781	-351.585	-144.129	-379.416	-865.199	-1655.68	-2810.96	-129.598
-68.3559	-459.738	-67.0762	-1854.42	-238.536	-43.0202	-68.3762	-164.33	-66.4743	-85.1256	-45.9809	-69.1363	-72.4277	-48.0462	-144.636	-51.9004	-45.5505	-118.257	-74.1097	-59.9394	-89.1666	-102.444	-47.3411	-132.478	-83.6852	-101.874	-47.5804	-174.636	-218.22	-120.146	-1217.57	-124.895	-105.4
-334.403	-67.8314	-79.7236	-117.826	-340.958	-88.9473	-70.6562	-119.832	-56.0784	-105.52	-313.988	-93.334	-40.3102	-311.488	-69.2025	-91.2666	-123.632	-61.5312	-241.622	-56.71	-35.1869	-184.507	-41.1217	-165.794	-65.3822	-620.221	-51.61	-156.067	-137.645	-62.5918	-118.654	-319.138	-118.768
-259.195	-466.603	-43.1387	-132.201	-2219.72	-52.3314	-71.7168	-84.886	-95.8689	-91.0137	-660.379	-94.0911	-103.314	-137.962	-33.1016	-65.9372	-50.8815	-55.4036	-108.001	-112.519	-36.8558	-88.4438	-72.9827	-119.572	-96.5098	-51.5672	-36.7119	-107.192	-237.148	-55.748	-174.236	-104.441	-99.9336
-627.423	-22.1207	-67.1966	-72.7253	-163.122	-65.2422	-53.3802	-103.92	-116.947	-50.271	-106.045	-85.7383	-105.053	-77.8607	-51.5625	-55.0911	-37.6582	-47.5397	-76.2372	-145.538	-41.3779	-135.089	-53.0618	-100.52	-55.9049	-439.366	-263.802	-104.01	-1129	-57.7494	-77.4792	-405.129	-93.4199
-211.487	-89.6714	-67.7601	-141.395	-130.348	-67.0019	-75.6478	-187.478	-60.9565	-63.8494	-139.196	-96.8226	-58.1917	-89.0469	-50.9875	-109.197	-34.9105	-65.4017	-68.1213	-102.127	-62.6416	-85.7887	-47.8284	-89.4684	-41.4932	-50.315	-107.648	-110.623	-534.163	-502.251	-68.9961	-1582.25
-425.451	-799.981	-128.664	-179.086	-65.1074	-823.049	-54.3665	-48.8384	-127.537	-97.0251	-293.908	-120.935	-68.4258	-60.2786	-61.388	-68.7087	-48.721	-60.7259	-399.406	-86.5258	-40.1569	-265.13	-93.1845	-134.389	-69.528	-103.066	-76.1999	-143.973	-728.793	-66.5914	-77.1927	-148.863
-57.4927	-53.4072	-92.9157	-62.1094	-52.0332	-58.1185	-121.827	-99.5924	-69.1647	-58.2856	-353.775	-70.6289	-47.3639	-67.8119	-79.3457	-56.3721	-62.3578	-40.1325	-156.313	-131.941	-49.6991	-168.834	-84.2578	-127.744	-126.471	-52.9688	-74.9707	-51.3926	-190.183	-213.734	-167.359	-405.111
-49.2727	-57.5239	-59.57	-66.0326	-212.372	-60.5293	-50.7272	-61.7279	-93.0974	-186.597	-1143.27	-94.6771	-51.6781	-211.093	-53.8376	-45.6309	-45.084	-83.6608	-96.1037	-116.138	-60.6608	-95.0413	-109.99	-97.1393	-81.1943	-458.211	-42.1963	-94.1289	-450.538	-503.135	-160.064	-292.79
-82.6935	-32.4315	-45.1553	-101.646	-328.216	-53.3249	-88.8288	-52.7912	-53.5858	-90.5205	-379.285	-124.771	-45.7917	-249.332	-48.2533	-91.4111	-49.8353	-135.898	-116.237	-186.345	-42.1098	-56.0759	-64.418	-130.188	-74.4098	-54.3044	-204.463	-63.0596	-245.338	-122.992	-89.0723	-1647.01
-309.129	-119.592	-46.8752	-117.919	-1439.47	-68.9811	-59.3678	-95.0404	-114.162	-86.6888	-105.59	-175.182	-80.6536	-53.2292	-47.5033	-108.889	-40.0674	-89.0469	-57.6487	-52.3391	-74.1338	-47.241	-97.6667	-133.92	-48.7585	-478.748	-76.8822	-101.099	-76.8323	-70.3774	-150.919	-883.26
-219.486	-56.2336	-42.1751	-89.8906	-179.266	-45.3633	-122.545	-129.356	-55.2475	-233.543	-118.741	-70.5882	-40.8563	-47.8984	-56.3708	-64.7975	-45.3939	-45.1696	-105.134	-88.0763	-56.892	-81.6244	-101.632	-87.1846	-37.2822	-167.137	-63.1654	-194.608	-196.439	-78.9356	-133.562	-661.13
-3674.05	-69.3545	-60.2178	-46.0208	-151.624	-64.515	-60.7214	-111.535	-52.2537	-74.7837	-165.635	-229.364	-40.7842	-122.64	-54.4466	-60.4228	-43.2874	-72.4258	-95.7007	-200.056	-52.5952	-93.6984	-58.4645	-188.801	-64.8893	-872.4	-163.388	-168.814	-762.296	-74.2461	-133.214	-76.7526
-47.8101	-25.2736	-58.7301	-120.68	-164.421	-54.3138	-60.9772	-99.9298	-92.4988	-101.474	-76.2449	-92.7347	-43.3382	-51.5098	-41.5693	-156.686	-158.618	-49.9176	-98.0348	-110.381	-45.2316	-103.546	-70.5694	-116.278	-66.9115	-71.9931	-282.686	-79.042	-732.525	-61.0651	-101.241	-229.421
-63.3265	-560.4	-47.8525	-99.3281	-253.68	-82.0762	-101.759	-124.551	-69.7704	-78.2346	-90.5332	-93.9785	-47.4482	-34.8874	-48.2093	-98.5544	-39.6292	-55.9821	-65.8795	-97.4711	-93.3652	-126.431	-68.1668	-122.207	-59.3678	-334.79	-69.6003	-99.9714	-153.142	-69.4531	-129.437	-300.138
-49.6572	-83.5995	-71.0205	-42.4297	-2076.7	-75.9147	-66.528	-134.933	-96.0162	-269.868	-1362.54	-122.051	-60.1279	-46.5645	-73.7142	-161.788	-54.5716	-42.9893	-117.641	-201.357	-67.5241	-77.8238	-104.578	-477.932	-47.5641	-99.5856	-297.45	-102.413	-164.995	-101.646	-69.7129	-1336.1
-43.9354	-35.4749	-74.139	-40.3385	-95.0511	-60.4284	-78.1549	-98.4595	-72.8912	-83.9939	-756.641	-70.0495	-40.4085	-66.9792	-33.7946	-105.134	-139.921	-50.2549	-175.007	-112.531	-747.568	-66.9975	-41.4707	-138.428	-56.2256	-674.143	-2717.33	-148.429	-822.674	-50.8522	-76.7734	-226.251
-31.8672	-85.0467	-92.2734	-126.115	-257.868	-72.0163	-58.4206	-127.997	-54.7091	-97.4031	-465.332	-79.2747	-44.6885	-109.353	-150.737	-69.6195	-59.3008	-46.568	-188.247	-58.4886	-46.819	-136.479	-66.1731	-114.807	-64.5094	-63.6849	-351.926	-138.837	-635.438	-90.0553	-173.376	-222.194
-119.322	-616.872	-34.3112	-102.607	-121.188	-63.8776	-42.7663	-68.2022	-51.4344	-94.864	-49.9941	-341.815	-36.6234	-271.08	-112.288	-1054.18	-65.4349	-27.0013	-71.5029	-83.2437	-52.6895	-80.1544	-62.0968	-113.595	-55.8942	-149.148	-190.467	-178.512	-360.256	-67.5566	-97.8978	-614.094
-654.562	-26.6018	-50.6091	-94.4128	-80.556	-57.0788	-62.1185	-107.043	-75.4062	-358.332	-92.3049	-125.317	-51.4522	-50.319	-48.7607	-134.9	-28.5993	-43.1442	-67.029	-74.7259	-87.1562	-96.7344	-58.8454	-148.918	-69.2168	-210.326	-251.143	-107.577	-256.87	-99.1849	-120.398	-450.326
-1025.83	-25.0542	-55.9092	-48.3398	-55.0068	-117.272	-68.5898	-61.5744	-87.1381		-55.491	-70.3672	-87.3822	-75.1061	-50.4209	-90.9837	-53.5342	-39.2871	-127.264	-103.244	-503.548	-53.8105	-102.348	-93.8509	-60.0648	-376.956	-148.405	-194.309	-925.578	-464.275	-108.65	-1644.14
-259.708	-528.333	-90.5485	-66.1055	-315.617	-70.8281	-59.7734	-55.2835	-75.0444		-111.486	-64.6761	-86.4981	-53.3815	-862.428	-54.2422	-50.9414	-90.8216	-67.4569	-81.7231	-77.6686	-83.4475	-112.907	-105.179	-75.0684	-84.0246	-60.9837	-82.1963	-143.665	-111.647	-229.682	-321.169
-423.348	-68.2222	-49.4941	-68.3919	-275.471	-83.3353	-58.4323	-172.904	-152.151		-86.9327	-118.419	-38.514	-38.8812	-34.7666	-132.975	-39.7685	-61.0924	-135.321	-105.852	-40.0453	-51.53	-60.9162	-97.9997	-60.3047	-913.626	-73.7109	-149.039	-458.668	-55.3732	-162.381	-924.685
-865.042	-420.615	-35.7256	-179.402	-57.0977	-81.5254	-77.8835	-82.7695	-143.484		-69.6665	-100.885	-88.3431	-53.8346	-78.0153	-58.1966	-55.4919	-46.9046	-67.0918	-69.8881	-48.1589	-74.9831	-69.3102	-436.246	-40.3411	-67.4264	-66.4798	-92.5934	-500.943	-87.1677	-132.444	-169.404
-358.049	-51.6561	-56.8616	-56.1276	-48.473	-71.6322	-112.187	-114.306	-71.7675		-74.3915	-201.844	-62.5247	-85.4434	-66.9928	-84.0085	-34.0921	-63.5846	-63.6713	-57.3525	-48.2404	-63.4734	-123.863	-128.166	-81.0182	-81.2467	-70.1237	-362.611	-459.518	-59.668	-271.611	-212.011
-849.961	-661.002	-60.3206	-45.7148	-56.8685	-46.959	-81.0339	-45.9412	-124.535		-91.2913	-101.556	-52.0316	-95.1475	-36.8112	-133.793	-85.3001	-35.7861	-158.713	-72.9204	-61.8765	-257.613	-57.6971	-216.978	-59.223	-121.945	-105.128	-161.897	-858.496	-761.324	-136.556	-127.836
-362.945	-25.8456	-84.8405	-87.5872	-39.8359	-145.835	-109.597	-63.5833	-90.1256		-313.13	-53.7816	-95.9058	-60.1719	-41.9375	-89.4821	-40.1133	-49.8083	-48.873	-51.5119	-43.6483	-83.69	-101.978	-110.664	-160.434	-464.552	-95.7624	-171.265	-934.906	-80.1803	-135.03	-585.496
-362.945	-21.4498	-68.3184	-134.777	-189.827	-64.4316	-93.3698	-128.149	-57.9881		-616.106	-103.862	-37.7077	-92.5869	-56.6455	-94.8246	-45.4255	-123.722	-80.4183	-86.6038	-45.8328	-46.2482	-85.4748	-433.872	-46.5033	-217.029	-213.329	-184.267	-213.796	-98.2103		-496.281
-41.4797	-45.1506	-59.7305	-59.3372	-77.0166	-111.08	-88.2624	-110.56	-51.6344		-667.65	-213.373	-106.453	-73.9873	-105.455	-60.4111	-56.6868	-39.8763	-58.8776	-63.2819	-39.6952	-46.9959	-76.1211	-332.544	-65.5101	-499.812	-73.8144	-134.921	-149.207	-108.101		-252.467
-27.7012	-475.582	-35.29	-110.035	-172.753	-94.8203	-87.2135	-109.675	-60.476		-80.5112	-151.224	-113.033	-84.8252	-46.8197	-120.422	-40.6859	-86.6528	-71.5697	-58.2844	-35.7178	-152.224	-56.9522	-161.05	-75.2376	-116.392	-80.4987	-116.037	-949.306	-63.9479		-120.454
-42.8167	-19.4105	-88.3864	-112.263	-172.753	-91.2539	-100.255	-98.5435	-44.5529		-183.219	-122.995	-45.0096	-70.6699	-44.1471	-146.87	-43.6797	-105.523	-147.429	-110.802	-52.8627	-46.0312	-75.5091	-110.007	-82.8076	-560.592	-73.8623	-69.8607	-120.443	-55.3424		-547.708
-75.3092	-56.706	-56.5947	-42.8112	-317.008	-87.0869	-184.634	-69.4398	-73.9219		-469.559	-145.286	-64.0775	-118.364	-46.3532	-57.4453	-109.925	-74.4429	-95.3529	-139.226	-73.0059	-104.745	-101.642	-265.599	-44.9961	-122.974	-109.042	-92.4222	-918.387	-89.6295		-359.632
-40.9779	-534.8	-97.834	-63.056	-47.6995	-116.697	-98.0716	-79.233	-69.8576		-55.2975	-337.558	-76.7135	-63.7266	-79.8629	-102.238	-30.4141	-67.4463	-78.0138	-242.54	-60.7279	-50.7305	-81.2438	-122.613	-49.2572	-525.152	-63.1764	-98.6738	-198.434	-744.751		-116.714
-65.7305	-96.6927	-64.5638	-63.1042	-43.6703	-75.9004	-102.594	-65.687	-72.0219		-76.0395	-249.126	-54.6211	-143.988	-41.6398	-56.805	-30.821	-61.4224	-105.1	-187.257	-57.5179	-75.2269	-113.635	-382.4	-87.5544	-82.2018	-296.806	-130.157	-298.923	-113.253		-2761.52
-502.093	-80.1437	-54.3027	-79.8398	-78.8727	-88.1318	-80.554	-64.5236	-93.0631		-43.3857	-139.427	-46.0417	-65.9551	-51.5654	-73.057	-42.1283	-62.853	-229.761	-54.8029	-53.101	-111.629	-104.027	-61.3607	-45.8259	-53.6221	-155.43	-123.531	-164.91	-174.701		-228.221
-622.571	-108.329	-60.9017	-107.704	-57.0843	-116.614	-171.704	-236.068	-64.5643		-81.1263	-49.1183	-60.8952	-88.5938	-171.93	-106.675	-86.3669	-40.5767	-107.007	-70.2699	-41.0547	-160.057	-77.6488	-369.322	-47.2214	-129.824	-63.2643	-144.824	-760.438	-174.521		-3346.52
-1045.01	-370.891	-54.1422	-33.6302	-66.2148	-93.1553	-78.0358	-107.655	-40.6856		-70.8186	-243.329	-36.665	-56.75	-54.4105	-114.267	-41.9792	-150.013	-141.811	-72.1566	-56.7634	-43.4087	-96.2643	-79.5319	-87.5199	-73.7871	-52.3939	-1029.81	-101.501	-346.185		-255.767
-243.085	-72.2572	-101.429	-93.7917	-90.7422	-80.6269	-150.956	-71.5443	-66.4331		-633.714	-88.6689	-51.6644	-204.679	-60.0586	-186.576	-42.1725	-121.892	-67.0399	-80.5902	-47.7871	-217.308	-54.9534	-79.5319	-65.0348	-481.62	-307.895	-237.132	-262.271	-87.0514		-139.467
-641.289	-61.0254	-160.933	-46.1445	-51.4815	-94.1201	-91.1107	-90.5579	-56.55		-125.369	-113.474	-79.4441	-96.3857	-41.1265	-67.8649	-96.3841	-49.3516	-81.3553	-55.8113	-38.9427	-81.2892	-110.298	-100.048	-65.8887	-66.347	-128.237	-150.09	-211.546	-55.7591		-384.378
-37.0759	-64.9628	-63.0192	-77.0625	-126.54	-79.6572	-110.713	-114.7	-104.472		-49.2974	-78.2288	-58.2114	-115.578	-47.1045	-72.9593	-78.9046	-40.1987	-101.666	-204.84	-38.5977	-120.323	-58.4818	-123.855	-45.262	-70.2396	-264.924	-94.0312	-705.83	-329.003		-1617.31
-452.861	-22.7944	-57.4896	-41.5169	-233.049	-78.3799	-85.3438	-131.306	-65.5794		-53.9438	-108.025	-68.3154	-65.3731	-45.6855	-122.645	-47.7406	-47.3447	-229.241	-62.8525	-43.6658	-95.2478	-49.8921	-155.413	-102.471	-414.613	-2175.02	-134.153	-768.65	-162.246		-81.2253
-621.307	-24.4884	-40.7617	-87.3945	-233.049	-84.2158	-167.728	-74.4494	-102.331		-66.6362	-196.142	-149.59	-66.5898	-42.831	-64.7884	-36.9079	-51.8774	-173.88	-72.3131	-34.3426	-79.9056	-59.8991	-137.173	-42.9717	-76.305	-40.1602	-61.3115	-79.9046	-57.8906		-9178.79
-168.214	-26.4134	-73.2363	-85.0404	-121.099	-83.3369	-184.661	-99.9779	-54.3481		-53.4651	-81.8545	-301.148	-70.7217	-37.6839	-56.4408	-41.1986	-53.3691	-114.198	-51.0472	-52.6442	-76.8097	-44.0716	-114.212	-61.1667	-90.4678	-250.69	-126.658	-232.398	-44.6725		-1564.47
-990.329	-81.7331	-53.7809	-84.2005	-52.4287	-101.661	-87.058	-93.3044	-100.273		-125.479	-73.7669	-103.971	-66.0523	-50.0589	-76.5381	-33.6722	-90.5811	-65.5565	-48.1025	-227.587	-87.8563	-55.6706	-129.289	-52.4583	-639.245	-171.534	-60.0775	-187.175	-64.5833		-816.73
-62.3533	-28.9428	-60.8613	-55.0521	-280.104	-105.527	-156.436	-83.6314	-76.7881		-80.4932	-66.6416	-174.376	-84.1191	-123.086	-73.3756	-30.3743	-127.115	-83.0941	-61.9742	-831.504	-72.6125	-52.6966	-121.188	-60.9111	-87.5316	-179.724	-84.5631	-291.067	-78.5202		-383.786
-454.258	-25.4682	-70.2455	-88.5677	-54.2096	-140.14	-116.617	-145.859	-102.142		-1392.69	-287.915	-88.0908	-81.7314	-44.1855	-138.117	-26.5938		-134.299	-101.52	-52.1649	-219.146	-59.1774	-90.2432	-45.8027	-195.891	-532.02	-79.9372	-860.626	-55.9701		-127.305
-661.411	-31.1156	-37.5101	-69.7396	-50.4655	-122.143	-87.3724	-165.15	-90.6075		-551.645	-200.16	-108.353	-97.7529	-44.4945	-135.33	-35.0482		-97.5386	-59.1911	-53.077	-75.2697	-78.8252	-88.9121	-45.6833	-66.1205	-150.664	-132.105	-90.3737	-75.6556		-484.132
-260.094	-526.826	-92.1025	-59.9987	-182.426	-89.2481	-135.274	-163.789	-101.709		-816.397	-56.6255	-128.375	-71.3897	-44.9941	-55.0075	-37.474		-95.4525	-64.2856	-44.4281	-92.0659	-79.3923	-122.309	-54.0928	-760.427	-35.4717	-56.1693	-157.435	-103.45		-3233.44
-738.156	-19.7025	-48.681	-73.1016	-60.8724	-112.684	-82.3548	-191.846	-67.9746		-169.605	-206.824	-55.3999	-76.9375	-53.2594	-88.1208	-69.4587		-68.3976	-76.1088	-37.1056	-92.4419	-46.8942	-118.466	-54.0928	-135.064	-204.043	-144.129	-453.415	-101.826		-1288.73
-55.9064	-72.0337	-77.7591	-103.263	-85.0703		-79.1543	-258.597	-100.966		-45.2096	-60.7521	-212.879	-74.2842	-58.4866	-75.192	-52.515		-130.071	-47.3722	-46.9079	-118.855	-109.569	-97.2881	-53.4036	-488.445	-306.071	-109.843	-452.318	-253.953		-243.397
-46.3125	-126.739	-40.3935	-46.9089	-80.346		-161.303	-106.272	-76.9651		-124.245	-341.086	-117.731	-133.619	-38.7077	-330.41	-50.6068		-81.766	-42.5664	-63.1943	-81.9313	-117.382	-117.785	-65.4411	-71.5631	-61.651	-195.892	-203.517	-73.0846		-880.225
-333.768	-65.9072	-69.1839	-48.444	-472.746		-89.2188	-107.165	-79.1589		-80.3447	-235.076	-85.5584	-76.5469	-64.2767	-360.938	-58.4131		-121.791	-98.189	-79.8291	-47.1611	-77.1986	-119.412	-63.8988	-50.3014	-204.167	-110.48	-1078.73	-60.3763		-279.914
-427.152	-21.0505	-57.5143	-101.184	-579.027		-184.594	-143.945	-93.9724		-82.7472	-82.6973	-103.284	-115.041	-33.4115	-51.4909	-66.29		-141.725	-84.8095	-50.1637	-88.707	-85.5355	-151.358	-72.9785	-157.527	-147.62	-185.426	-118.961	-82.2852		-1332.37
-811.146	-27.793	-66.9476	-41.6628	-6871.07		-70.8711	-187.009	-90.9718		-201.485	-181.371	-175.764	-84.5117	-46.3127	-75.6504	-185.547		-138.443	-90.1097	-151.614	-76.1183	-64.2148	-120.54	-140.527	-80.6581	-50.8763	-111.189	-119.342	-80.5964		-336.88
-332.404	-53.6722	-31.7783	-51.168	-47.7383		-111.801	-115.712	-84.4518		-812.201	-75.8281	-201.978	-145.972	-772.198	-58.7998	-106.842		-83.3257	-114.48	-462.903	-146.503	-71.2253	-108.842	-46.1348	-506.294	-76.474	-86.8769	-457.975	-118.339		-122.238
-152.673	-595.385	-35.1891	-44.4727	-4778.74		-102.87	-76.8815	-109.461		-307.97	-55.7897	-75.1738	-71.1728	-52.6061	-58.6556	-72.9028		-93.7204	-220.827	-891.154	-221.624	-104.247	-138.332	-66.3411	-51.1977	-71.138	-130.509	-700.986	-68.7995		-630.491
-71.9334	-21.7113	-50.4128	-50.0417	-119.491		-84.0019	-108.566	-71.1029		-38.0343	-46.9648	-55.3755	-98.2978	-76.5898	-94.6208	-51.3535		-107.748	-101.169	-46.9352	-304.294	-88.9609	-93.3584	-52.4775	-208.646	-81.4362	-60.9453	-122.285	-146.095		-887.221
-50.2941	-43.0558	-55.5417	-41.2826	-74.4981		-117.979	-167.702	-49.3353		-108.286	-210.282	-71.1631		-30.8219	-55.4147	-61.5185		-106.419	-175.553	-76.7282	-185.613	-50.0384	-120.09	-90.9531	-67.5147	-89.8613	-134.548	-102.354	-62.8281		-516.648
-53.3366	-28.9215	-45.86	-40.7578	-4439.46		-117.4	-101.725	-122.365		-50.4196	-151.47			-81.5742	-130.538	-61.1113		-48.5714	-173.739	-60.1517	-78.7584	-100.516	-117.996	-102.233	-65.6202	-69.5592	-145.362	-251.807	-102.56		-768.229
-59.5666	-23.4856	-50.875	-39.8464	-363.715		-94.5143	-123.207	-57.4616		-86.4965	-278.045			-46.4792	-114.998	-89.7686		-152.24	-159.918	-72.4214	-167.028	-64.4798	-61.752	-56.2015	-308.303	-106.201	-126.215	-551.858	-58.8164		-300.958
-674.274	-81.1969	-86.1413	-42.9362	-5908.88		-89.5215	-94.0965	-67.8966		-133.67	-117.846			-32.8431	-52.3066	-45.8174		-62.5936	-71.3479	-706.794	-92.3879	-54.082	-68.4131	-70.2472	-52.5649	-72.6504	-95.679	-149.617	-72.9375		-326.84
-1529.2	-397.792	-46.4284	-34.9271	-147.189		-94.0638	-97.3797	-60.5703		-55.9382	-86.5039			-892.217	-165.239	-64.8774		-94.0672	-78.554	-40.9637	-90.1737	-72.0713	-124.886	-56.6559	-61.8864	-66.9531	-49.7152	-119.364	-146.457		-80.8503
-34.7391	-56.5843	-50.4049	-68.5495	-102.346		-160.837	-131.598	-78.875		-84.5838	-203.598			-72.4323	-56.0023	-216.645		-156.657	-103.143	-43.3291	-183.299	-58.3171	-146.037	-62.597	-55.7082	-2388.31	-180.641	-282.477	-62.9349		-379.018
-529.663	-74.7539	-37.318	-39.5495	-249.877		-95.291	-95.7989	-134.24		-59.6776	-59.2721			-62.9033	-154.436	-48.0474		-70.6823	-47.6235	-57.8174	-47.3322	-70.3516	-76.7425	-58.7699	-177.322	-89.7044	-105.07	-90.904	-71.9349		-465.148
-703.016	-97.1963	-47.4102	-38.3672	-227.661		-79.8633	-100.779	-201.072		-65.1231	-61.3641			-48.6855	-143.301	-56.6245		-134.017	-49.2191	-52.4764	-72.6295	-65.7506	-69.0576	-64.0042	-646.629	-331.027	-85.6048	-73.7422	-203.104		-421.849
-46.8901	-475.714	-39.9414	-118.898	-4786.5		-83.5006	-173.933	-61.3299		-61.5549	-45.6582			-67.6224	-82.68	-48.0952		-81.9237	-42.1235	-53.4481	-100.49	-67.8268	-160.546	-49.1276	-78.9388	-183.368	-129.156	-284.985	-123.164		-74.0339
-615.915	-44.1911	-65.054	-97.4922	-322.219		-93.442	-67.933	-115.272		-110.168	-196.002			-43.6644	-122.518	-44.2681		-74.2505	-41.5996	-44.9954	-193.839	-92.2217	-1474.05	-80.347	-417.012	-226.265	-118.605	-202.424	-103.301		-392.504
-879.638	-31.8337	-105.591	-52.7402	-3811.35		-144.484	-72.3161	-108.951		-60.0685	-244.785			-39.2614	-57.4655	-51.3765		-55.6157	-60.5826	-114.069	-77.3409	-92.2217	-81.0905	-59.682	-68.3326	-313.792	-128.6	-112.019	-94.9316		-1037.3
-64.0059	-37.424	-39.6048	-64.5762	-142.934		-163.608	-120.57	-71.8874		-78.7184	-56.044			-80.1318	-72.2523	-45.6919		-91.7083	-169.741	-46.772	-150.73	-56.9919	-149.364	-90.2214	-67.2689	-236.33	-179.137	-129.291	-99.7695		-2094.08
-115.536	-51.4471	-71.3298	-81.1816	-257.173		-70.1758	-106.774	-66.5336		-82.1864	-48.5599			-30.5667	-72.2523	-47.0483		-161.882	-81.2865	-46.1733	-65.8074	-50.8727	-79.0335	-49.9531	-472.237	-2859.65	-122.618	-66.4938	-142.996		-1625.71
-40.4536	-72.2647	-71.0811	-58.6211	-4004.6		-174.51	-125.727	-78.4408		-53.4196	-94.5833			-34.4873	-48.9082	-42.771		-205.85	-119.533	-55.0848	-90.4043	-63.8307	-68.3239	-64.9938	-41.1312	-371.963	-65.7386	-901.854	-100.957		-132.857
-42.1195	-501.402	-59.7259	-51.1582	-133.693		-84.5	-93.4388	-49.4513		-68.8991	-120.448			-124.53	-158.685	-32.8101		-59.0026	-51.3663	-37.1463	-85.2279	-65.6442	-72.4782	-70.6074	-124.787	-201.484	-85.3216	-211.341			-532.105
-39.3614	-517.342	-66.612		-116.561		-85.9479	-91.5427	-92.1087		-68.7923	-76.8672			-59.0749	-76.8023			-51.688	-228.812	-56.4883	-64.9943	-109.125	-78.4938	-80.0791	-79.6048	-477.584	-197.126	-663.148			-738.104
-220.66	-42.4004	-38.1797		-66.6849		-102.555	-109.4	-48.2982		-42.5164	-120.985			-100.941	-191.768			-75.967	-297.604	-51.5404	-86.7239	-133.112	-118.539	-68.8187	-470.353	-301.21	-129.448	-650.717			-181.579
-260.341	-82.8693	-59.5007		-35.264		-85.3177	-76.9406	-83.7702		-590.592	-180.532			-39.8369	-118.623			-101.035	-108.208	-43.2956	-90.1352	-61.1045	-129.18	-60.125	-73.7868	-300.657	-140.993	-148.21			-972.497
-87.9884	-68.1393	-83.7077		-80.6797		-89.8548	-141.456	-38.0938		-857.611	-138.776			-46.0189	-101.865			-86.7742	-140.721	-59.0521	-61.7154	-54.0003	-102.969	-70.6543	-463.129	-216.431	-149.078	-238.956			-1123.5
-3298.55	-44.5244	-51.3522		-3982.34		-105.028	-161.285	-107.098		-49.4655	-127.744			-35.9622	-107.526			-98.442	-59.3095	-59.9943	-186.725	-52.7731	-71.7093	-49.4567	-71.8037	-92.8613	-130.396	-418.168			-234.977
-373.142	-39.479	-72.4199		-3534.07		-94.7708	-161.285	-33.6009		-60.7497	-84.2236			-67.3893	-85.3438			-79.1948	-177.798	-38.3807	-72.8585	-59.1315	-136.499	-56.3975	-726.895	-109.64	-216.084	-241.995			-893.081
-34.6854	-26.3709	-75.2012		-104.475		-99.0697	-68.1159	-93.6973		-62.7474	-114.202			-44.2991	-219.308			-70.159	-66.5312	-43.0646	-89.3669	-44.5586	-194.684	-67.2474	-61.374	-507.174	-83.8789	-667.385			-155.985
-47.2495	-66.7409	-53.4935		-88.9505		-436.134	-69.9227	-63.101		-89.1423	-49.0679			-49.1051	-125.568			-90.4404	-71.0219	-42.9071	-93.5126	-69.0088	-100.64	-61.9945	-163.84	-292.272	-162.525	-635.844			-1671.68
-466.057	-71.0998	-61.3913		-3580.14		-123.717	-62.0162	-97.6354		-37.4759	-178.482			-42.834	-104.239			-72.2069	-173.49	-52.0192	-61.3879	-71.7868	-82.707	-49.5765	-44.682	-276.125	-127.674	-64.4505			-2136.78
-3458.81	-72.9434	-108.755		-145.27		-157.697	-57.2799	-77.3099		-56.2614	-144.311			-43.9544	-73.9775			-61.9569	-202.937	-39.3835	-133.208	-54.9359	-124.02	-48.1003	-94.8926		-314.368	-676.188			-1662.75
-1028.77	-73.676	-40.1576		-3648.26		-138.243	-110.983	-67.2839		-142.126	-119.059			-68.776	-92.1152			-80.2845	-148.277	-61.1921	-97.3335	-56.7747	-105.783	-41.834	-58.2366		-191.775	-140.287			-1106.91
-1151.48	-27.5904	-76.2832		-93.1042		-149.097	-174.669	-98.8587		-49.3512	-114.757			-39.4421	-141.289			-117.133	-109.763	-53.9865	-113.328	-77.1367	-114.243	-51.001	-87.2279		-220.745	-154.211			-557.661
-38.5609	-469.404	-75.29		-3531.59		-88.8795	-87.5517	-162.441		-98.432	-186.302			-809.013	-68.5913			-63.2007	-174.025	-45.5285	-181.585	-71.8421	-119.906	-93.6335	-89.0247		-422.189	-165.53			-312.156
-304.701	-23.352	-239.798		-3508.61		-175.221	-148.85	-96.3335		-60.3374	-105.608			-61.5775	-96.6504			-117.471	-88.8419	-51.0312	-130.192	-61.6556	-61.0495	-61.8532	-134.361		-471.849	-719.344			-116.068
-2690.6	-26.2399	-132.156		-57.8307		-146.705	-86.2914	-116.492		-86.2422	-130.086			-59.0553	-110.85			-98.005	-76.6992	-35.3075	-81.7395	-75.8444	-85.6735	-54.2383	-128.307		-290.477	-150.093			-748.599
-66.2284	-36.8599	-109.771		-3583.34		-88.972	-788.019	-72.7396		-76.6094	-142.812			-41.2223	-101.416			-37.7113	-46.9017	-59.1377	-96.9087	-71.6295	-585.574	-65.806	-354.797		-264.841	-80.1377			-204.495
-64.7238	-28.6103	-142.493		-159.666		-68.8444	-95.199	-84.2915		-84.1437	-144.311			-51.7054	-113.307			-53.3195	-124.857	-118.607	-58.3537	-94.2848	-72.7695	-45.2617	-79.9906		-486.934	-462.517			-274.359
-69.1896	-65.7236	-60.1927		-3319.01		-150.376	-104.36	-58.0577		-35.1257	-125.584			-45.6979	-73.8101			-112.311	-88.209	-54.3685	-100.136	-133.11	-223.93	-83.1982	-120.604			-161.264			-964.161
-43.5505	-516.987	-109.415		-123.443		-65.3822	-96.3017	-82.7897		-149.938	-70.6559			-36.2868	-226.844			-186.051	-195.285	-41.3779	-89.4951	-80.6449	-79.4202	-91.6449	-58.5697			-463.159			-776.776
-598.69	-102.44	-141.723		-438.5		-78.2012	-105.391	-67.1244		-50.8779	-103.214			-26.1195	-84.8769			-106.834	-230.498	-45.7537	-86.2399	-103.386	-69.1963	-62.4639	-87.2025			-529.696			-357.909
-338.62	-346.868	-167.974		-3814.71		-76.1244	-96.9197	-70.5365		-50.3548	-111.639			-38.2884	-277.498			-124.068	-48.563	-47.0773	-145.859	-74.9294	-64.1214	-86.3011	-220.507			-392.761			-787.478
-33.7827	-20.8631	-126.906		-329.694		-120.025	-77.3006	-38.8848		-54.9183	-75.1081			-72.6445	-378.547			-102.488	-51.5243	-69.4967	-41.8788	-100.928	-68.349	-56.7738	-88.0631			-557.692			-446.594
-78.4108	-17.8252	-127.051		-3380.34		-77.9499	-69.3398	-55.9573		-148.774	-100.143			-55.4974	-84.2446			-95.2612	-157.001	-40.1102	-83.3529	-81.0049	-122.97	-46.0658	-49.4352			-63.9284			-792.663
-608.587	-24.1279	-137.572		-123.651		-130.438	-139.283	-75.7746		-2223.95	-53.7656			-105.551	-191.672			-89.0636	-57.4486	-40.6222	-84.4949	-60.4883	-77.9902	-90.1172	-95.2227			-62.1712			-203.163
-2655.54	-79.3394	-90.3756		-4285.85		-121.337	-147.784	-104.35		-86.7165	-73.2816			-33.3179	-87.189			-115.982	-60.5453	-48.1242	-88.6211	-58.7318	-109.128	-68.0449	-56.3099			-695.518			-366.835
-390.382	-33.0768	-148.795		-565.124		-91.7773	-128.606	-50.7993		-207.334	-68.9766			-69.4889	-68.0869			-104.895	-150.329	-52.0405	-76.6764	-67.3376	-76.4795	-62.5457	-79.9111			-136.478			-275.151
-359.029	-20.6256	-128.009		-3447.17		-91.4082	-64.3781	-57.128		-33.8257	-117.192			-41.2453	-178.879			-203.706	-118.816	-50.1569	-60.4618	-72.6156	-96.5719	-84.9746	-73.7669			-672.342			-2156.08
-119.548	-44.2949	-110.961		-106.008		-121.302	-132.387	-49.5607		-57.9247	-97.183			-53.0977	-123.189			-84.2127	-88.5098	-39.5853	-67.1893	-56.944	-110.602		-590.026			-209.648			-261.964
-49.8306	-21.053	-143.758		-445.849		-113.91	-146.77	-86.9714		-195.711	-88.8363			-38.7547	-360.884			-237.546	-42.543	-34.6611	-64.4543	-64.0882	-183.001		-47.5495			-661.805			-93.3457
-316.454	-21.5376	-177.176		-211.716		-70.7598	-99.2472	-83.4199		-67.7355	-65.6003			-44.7723	-137.022			-69.2705	-157.197	-41.4263	-144.923	-41.1774	-94.1751		-62.0417			-676.222			-1403.84
-80.6937	-54.8678	-116.84		-5931.69		-93.3685	-192.255	-68.7715		-69.183	-201.88			-460.826	-80.0078			-158.782	-43.9591	-56.2537	-101.405	-529.593	-138.791		-225.214			-145.346			-551.469
-68.5452	-685.466	-62.9456		-167.204		-70.6914	-91.6033	-143.372		-73.9673	-59.7269			-47.5332	-143.063			-78.7194	-75.584	-42.493	-53.0463	-82.1221	-123.654		-98.0186			-434.923			-646.471
-37.2072	-45.3472	-42.2839		-4892.26		-193.79	-120.721	-62.9336		-44.4561	-83.4847			-47.404	-126.376			-88.4191	-75.584	-50.6385	-81.2254	-106.063	-116.169		-272.322			-154.35			-426.853
-42.5809	-32.6668	-124.259		-394.96		-102.61	-76.9861	-67.3125		-111.303	-63.5716			-342.393	-241.689			-119.02	-56.732	-56.2799	-124.683	-71.9808	-180.913		-80.1211			-121.368			-180.878
-85.4028	-69.4061	-112.177		-4460.78		-62.6771	-114.471	-62.4982		-59.1239	-116.377			-48.0316	-89.8506			-63.4979	-67.7433	-74.7834	-102.82	-54.3841	-82.192		-125.279			-681.421			-1903.41
-51.5373	-104.977	-40.7848		-429.904		-75.1621	-107.355	-72.1454		-33.079	-51.0534			-40.7873	-132.5			-84.9518	-92.9479	-43.5744	-124.934	-59.4355	-116.971		-73.779			-128.204			-256.544
-54.4889	-30.206	-84.1413		-5391.68		-73.7324	-129.005	-73.1302		-59.3296	-103.828			-37.6401	-153.021			-115.808	-140.456	-36.4198	-118.146	-118.363	-161.339		-59.0534			-259.753			-77.4316
-746.681	-26.9655	-135.148		-453.214		-67.2285	-94.9917	-69.8106		-56.3234	-243.051			-45.3164	-132.23			-102.739	-73.5412	-49.7975	-125.993	-58.5749	-144.158		-69.4827			-547.186			-401.763
-2734.43	-33.7415	-110.641		-4724.09		-74.5176	-106.169	-124.176		-34.2365	-77.5049			-46.8897	-119.208			-85.6432	-97.3122	-40.2399	-62.2503	-51.5023	-104.493		-77.9225			-248.955			-220.043
-125.285	-23.5445	-153.396		-73.0005		-150.701	-103.936	-62.3542		-85.6873	-43.3831			-31.4393	-84.291			-69.8892	-62.2396	-36.2609	-69.1006	-65.8503	-136.458		-78.7913			-54.7549			-334.565
-472.888	-22.1301	-147.548		-334.463		-136.111	-115.243	-83.4089		-45.519	-180.569			-28.1077	-178.062			-79.48	-78.1374	-56.001	-61.4453	-146.122	-110.532		-53.9847			-146.985			-2366.8
-171.793	-53.7034	-76.1719		-4792.79		-60.3828	-117.151	-143.627		-46.2725	-63.7721			-32.6183	-724.864			-95.4076	-79.4648	-51.7656	-58.0174	-72.8014	-124.438		-41.8193			-238.272			-136.324
-254.823	-20.299	-103.923		-112.866		-144.139	-75.3594	-63.497		-182.936	-122.888			-37.7009	-65.0635			-67.9674	-168.135	-49.0526	-65.3024	-63.6009	-127.267		-48.1523			-224.642			-546.858
-855.719	-21.5468	-134.394		-141.98		-62.9518	-109.678	-51.0931		-60.1138	-136.059			-29.6556	-152.172			-115.284	-64.4582	-40.0264	-70.7913	-58.0876	-148.124		-69.8044			-412.519			-168.198
-3480.08	-62.2905	-63.9212		-4800.53		-91.5267	-297.028	-89.2943		-82.8871	-53.0026			-36.4137	-194.528			-333.732	-105.565	-42.397	-159.29	-71.8574	-98.6956		-60.4645			-503.098			-587.181
-700.02	-27.9143	-94.0781		-151.923		-80.3789	-115.204	-64.8769		-82.9365	-67.6823			-66.2581	-80.2881			-82.0744	-70.2049	-53.1439	-127.258	-66.8792	-88.7292		-85.6074			-353.458			-1693.66
-3008.84	-27.5408	-37.6432		-63.2988		-89.7878	-124.883	-150.016		-70.2455	-148.153			-83.2757	-82.0542			-182.376	-103.845	-35.0724	-47.6359	-58.5837	-94.9362		-907.688			-75.5983			-1297.83
-66.2736	-25.7865	-49.0172		-53.2656		-93.9017	-109.722	-66.7083		-288.085	-44.3395			-35.1162	-76.8198			-85.7243	-141.24	-35.6989	-55.3371	-82.5247	-66.2396		-645.331			-137.185			-2955.33
-37.0101	-41.6376	-53.6169		-46.1226		-118.02	-72.4829	-86.7115		-42.8687	-186.443			-34.8416	-74.96			-81.2114	-64.851	-43.6297	-174.727	-73.6572	-465.388		-108.071			-328.721			-492.491
-98.7274	-80.0238	-80.0703		-4470.01		-58.2116	-50.6211	-68.6029		-88.882	-72.2415			-24.8329	-100.05			-101.676	-163.211	-45.8219	-152.468	-54.3213	-195.503		-78.1595			-186.87			-232.812
-696.434	-17.5431	-50.5641		-5134.55		-75.4727	-114.456	-109.235		-34.9129	-64.6885			-42.6611	-104.025			-60.1297	-115.824	-49.3478	-148.801	-140.441	-80.1335		-166.744			-169.311			-92.8945
-3136.05	-31.9322	-65.7412		-441.996		-104.723	-90.4252	-49.2194		-89.5317	-342.248			-70.4847	-92.2822			-79.1922	-123.422	-46.2165	-113.262	-75.2969	-133.34		-69.2588			-1040.17			-1466.59
-91.7314	-51.0407	-43.7025		-4783.71		-57.5488	-149.964	-66.3965		-121.037	-56.7949			-26.54	-1749.92			-83.1271	-66.896	-65.6201	-103.581	-66.1175	-113.677		-95.8236			-325.252			-638.904
-356.597	-34.9831	-73.21		-66.4678		-81.5644	-139.984	-78.0612		-60.5358	-115.121			-35.7526	-112.341			-56.9209	-75.8747	-49.7503	-60.0303	-60.3161	-82.251		-212.652			-169.988			-372.645
-372.611	-26.9551	-107.31		-54.3945		-84.8795	-118.035	-49.988		-104.06	-148.441			-71.008	-132.992			-56.5236	-60.3392	-38.9183	-104.494	-85.3516	-202.139		-62.3578			-181.818			-113.886
-2613.55	-30.5164	-32.9743		-279.268		-120.811	-82.5259	-81.3966		-100.856	-49.362			-33.4871	-176.152			-103.435	-100.59	-45.3848	-79.0654	-86.0498	-102.811		-46.877			-338.878			-383.257
-65.6634	-21.9786	-38.4261		-6161.21		-135.249	-168.017	-64.8314		-207.168	-69.0166			-41.3208	-94.2324			-132.192	-78.3711	-48.9718	-90.9095	-60.8561	-109.359		-49.6413			-93.1178			-7709.67
-254.199	-40.5609	-45.7461		-5594.23		-79.6393	-72.7075	-83.9121		-162.317	-135.633			-87.8763	-129.655			-137.246	-111.338	-46.4082	-77.9644	-132.202	-77.8802		-63.5938			-286.314			-1173.93
-54.7687	-83.2666	-81.3665		-430.769		-61.8587	-54.4683	-124.151		-212.154	-90.7155			-33.0527	-110.7			-63.0085	-54.4697	-63.2191	-82.0856	-96.2494	-72.3864		-59.929			-327.944			-528.566
-76.9217	-29.8112	-62.2692		-4844.18		-121.027	-57.4572	-76.5649		-54.9548	-123.171			-42.7041	-187.791			-82.4844	-91.4365	-38.9196	-124.012	-70.9879	-86.7188		-272.366			-327.995			-364.866
-49.6642	-28.3042	-59.807		-5338.89		-70.7611	-73.8427	-42.4805		-83.1408	-53.5996			-52.304	-97.4751			-86.1807	-111.964	-45.2391	-221.798	-98.6953	-123.327		-748.44			-182.331			-192.987
-37.2599	-71.7614	-37.9264		-74.9756		-64.6152	-88.1144	-192.861		-58.3025	-126.636			-44.9922	-137.789			-111.331	-56.5599	-35.7721	-305.442	-116.081	-97.6318		-311.895			-84.388			-123.949
-58.5586	-38.7974	-83.4818		-757.03		-52.9023	-97.9344	-123.685		-80.1048	-167.736			-31.6426	-121.004			-133.867	-59.1439	-45.1906	-92.1457	-92.1322	-147.09		-590.56			-643.793			-432.653
-73.791	-24.6327	-95.5342		-56.0913		-46.8568	-106.722	-48.2129		-53.6962	-152.041			-41.8717	-96.9199			-81.6878	-133.216	-37.5055	-124.854	-190.509	-103.148		-126.857			-386.62			-490.792
-45.9898	-25.0905	-56.0247		-289.378		-56.597	-274.439	-141.52		-36.0986	-80.1618			-83.0872	-117.81			-102.458	-74.4627	-29.5498	-89.4985	-47.2311	-119.357		-411.343			-313.215			-1164.9
-45.5596	-32.1618	-58.877		-4708.8		-98.2878	-61.5753	-77.0013		-225.468	-207.343			-44.6213	-83.4004			-86.3003	-134.369	-48.1232	-52.2661	-58.3633	-115.099		-878.367			-443.383			-535.854
-72.693	-34.5947	-58.1426		-133.941		-59.1491	-81.2095	-154.944		-224.505	-241.311			-46.932	-122.526			-91.0239	-48.317	-47.9183	-101.848	-59.4404	-166.973		-55.9297			-391.658			-536.505
-42.7244	-18.477	-89.5433		-131.619		-104.839	-58.2632	-88.4381		-136.991	-121.212			-38.1893	-69.7022			-109.399	-61.6435	-50.7419	-88.2314	-54.4756	-99.6992		-194.13			-261.52			-202.736
-49.9547	-33.0655	-50.8294		-78.2588		-78.8444	-92.3796	-60.2852		-166.986	-294.758			-32.2741	-109.715			-44.4154	-116.595	-52.5426	-68.9836	-62.0247	-147.335		-720.711			-625.863			-1075.68
-62.6727	-20.5717	-43.4395		-5541.9		-47.5332	-78.5298	-76.1016		-153.273	-156.629			-30.542	-111.758			-107.094	-119.845	-61.6994	-102.06	-52.5371	-106.56		-39.9518			-524.578			-1530.7
-50.0625	-29.347	-47.4766		-4696.84		-145.491	-139.347	-40.0052		-118.041	-66.582			-26.486	-83.583			-133.879	-141.648	-61.527	-95.7181	-53.5273	-90.5872		-312.216			-237.562			-431.043
-49.8615	-21.3769	-54.9072		-141.869		-93.0918	-59.9568	-53.5254		-80.597	-89.7015			-61.6413	-148.165			-103.182	-119.199	-52.6621	-172.602	-66.7435	-91.6139		-693.169			-323.233			-927.121
-59.4273	-24.34	-41.5716		-416.299		-215.926	-45.4664	-97.9837		-49.8084	-85.6227			-52.348	-90.7275			-56.8688	-322.88	-53.9271	-254.996	-53.7832	-79.3903		-46.4414			-79.8731			-103.887
-107.907	-91.7588	-96.8174		-4357.94		-117.362	-129.964	-67.3991		-61.2756	-353.693			-31.7674	-89.9482			-180.12	-49.598	-52.9056	-58.5352	-88.5163	-119.011		-68.1231			-646.674			-105.062
-37.2243	-30.6598	-35.6771		-49.2158		-215.848	-167.335	-116.965		-76.432	-184.703			-72.8426	-282.724			-90.1626	-58.4821	-95.2653	-95.2945	-80.2858	-167.085		-63.9717			-267.868			-1192.14
-51.6146	-25.3179	-69.307		-5153.59		-73.4128	-111.895	-69.972		-102.351	-431.494			-58.0589	-436.976			-90.9863	-250.215	-38.8691	-140.283	-67.5417	-96.0029		-1256.96			-111.272			-369.965
-90.6971	-38.3976	-39.2767		-106.225		-52.2428	-171.385	-71.8379		-30.4676	-199.147			-67.0635	-88.7988			-67.9336	-106.28	-68.196	-141.555	-71.166	-135.991					-611.292			-247.324
-116.182	-97.3294	-48.7689		-1101.67		-72.7077	-89.5116	-56.3496		-40.9526	-209.313			-50.8493	-261.123			-105.784	-137.011	-67.0964	-61.8771	-52.0866	-118.19					-895.986			-97.7471
-470.174	-95.0858	-69.904		-4773.46		-61.6198	-103.071	-111.286		-54.2863	-67.57			-42.6602	-141.234			-66.5853	-103.374	-47.6693	-187.09	-93.5924	-125.512					-96.8249			-4956.18
-3684.25	-109.155	-71.9264		-109.74		-94.4062	-169.464	-74.317		-47.2591	-90.692			-37.473	-93.1416			-80.3315	-94.2536	-38.6346	-196.705	-59.5319	-906.389					-601.66			-320.806
-47.2933	-63.1698	-43.1875		-5305.58		-79.709	-107.274	-111.111		-115.712	-88.779			-39.9601	-159.41			-88.9189	-99.2927	-61.6187	-138.87	-51.3704	-67.2184					-106.232			-396.06
-50.7113	-60.7033	-35.7288		-4287.53		-90.7799	-86.3875	-53.7617		-97.2002	-96.5404			-38.4702	-101.177			-192.948	-87.0895	-53.0907	-174.324	-87.2005	-76.054					-252.315			-639.305
-85.6613	-615.918	-40.7897		-56.4409		-54.6146	-89.802	-81.3763		-44.4217	-85.5472			-42.0031	-138.796			-135.018	-65.9258	-82.558	-42.9072	-53.5085	-105.611					-195.552			-198.133
-39.6838	-42.705	-51.693		-4588.9		-87.8314	-124.606	-62.3815		-76.0635	-147.129			-21.21	-86.7109			-60.5459	-118.68	-591.548	-80.9977	-58.1478	-110.324					-294.635			-874.426
-98.6536	-34.0176	-51.4727		-666.596		-46.7617	-72.6204	-113.28		-51.5491	-197.45			-39.2878	-121.83			-98.9084	-63.3675	-64.662	-80.2206	-597.385	-69.1234					-68.8769			-1347.83
-366.66	-70.7301	-42.2422		-157.49		-82.7969	-107.589	-69.181		-64.8617	-108.004			-32.52	-97.3574			-189.475	-112.728	-53.9621	-46	-83.4258	-86.2422					-473.048			-69.0312
-332.648	-73.73	-74.4183		-85.6143		-252.037	-137.761	-57.6634		-134.033	-65.1146			-490.553	-132.086			-61.5394	-78.3714	-58.0763	-66.4518	-83.4258	-170.446					-499.885			-465.763
-25.6327	-17.3053	-39.5596		-1035.99		-62.752	-86.6212	-77.7494		-83.7009	-202.198			-50.8965	-101.747			-74.2153	-92.5085	-57.9355	-119.628	-72.8119	-75.1715					-152.245			-727.009
-63.3743	-75.3783	-109.618		-3943.42		-143.518	-103.835	-58.4115		-91.1528	-174.103			-72.2881	-193.53			-46.175	-52.7355	-47.9315	-52.812	-50.2435	-80.2494					-641.501			-203.769
-45.0125	-32.45	-41.8935		-4878.17		-52.7871	-46.1426	-115.167		-46.9482	-64.9313			-33.1133	-88.9077			-63.4609	-89.8216	-42.5339	-57.9461	-58.9954	-56.6488					-337.989			-602.309
-3831.48	-36.4236	-39.5443		-195.341		-103.008	-84.6379	-56.9258		-36.7531	-361.416			-32.8597	-133.873			-69.3521	-93.9394	-61.5828	-52.8221	-54.8288	-513.698					-176.314			-273.558
-155.934	-38.7333	-28.306		-4312.61		-52.1152	-63.7743	-125.229		-156.571	-509.146			-35.8462	-113.481			-143.14	-55.5062	-74.7017	-73.3104	-101.872	-76.5013					-221.698			-230.587
-55.1571	-63.8283	-57.7315		-5189.06		-82.3848	-80.5037	-114.379		-111.868	-116.333			-35.0752	-150.553			-81.5443	-195.161	-48.7446	-119.911	-63.5319	-87.542					-592.053			-291.433
-39.2619	-610.254	-54.113		-4614.68		-124.834	-75.4266	-183.848		-43.6576	-170.37			-66.0669	-112.756			-87.4372	-53.2995	-44.8501	-60.1224	-77.4466	-60.9124					-297.697			-309.488
-282.265	-80.4858	-37.3219		-82.9102		-106.812	-79.4686	-108.795		-79.5464	-156.357			-105.571	-63.6934			-145.174	-42.8711	-39.6475	-66.4715	-46.2559	-86.7464					-185.21			-981.373
-3810.87	-323.4	-62.8151		-3802.74		-99.7344	-214.48	-78.071		-36.1367	-156.164			-50.2234	-106.284			-94.36	-97.1947	-56.2676	-53.4565	-56.2826	-49.3102					-410.321			-1625.65
-86.7956	-22.6873	-65.7116		-333.356		-1495.97	-99.8211	-111.276		-36.7648	-202.177			-47.814	-132.289			-58.3713	-67.742	-48.7376	-69.0602	-95.8854	-100.34					-273.675			-506.363
-2920.6	-72.0848	-48.3574		-4653.34		-174.359	-109.813	-1453.4		-32.9671	-144.426			-47.1065	-181.289			-104.937	-64.1336	-54.0378	-115.144	-70.528	-116.291					-486.233			-204.876
-59.3944	-86.1888	-60.2526		-123.339		-57.4753	-133.087	-770.542		-40.0094	-153.459			-47.1065	-284.316			-198.333	-67.3887	-39.8672	-91.4004	-110.632	-93.442					-155.771			-339.79
-63.6108	-21.505	-94.1673		-4962.64		-91.5846	-69.8401	-93.2201		-51.2522	-206.88			-73.0974	-123.002			-97.6797	-102.987	-46.2298	-123.212	-53.3158	-94.9505					-254.016			-445.488
-33.2583	-69.3932	-32.7881		-3954.4		-84.2285	-204.652	-58.9648		-33.949	-159.448			-53.1379	-155.519			-79.8698	-64.7015	-43.8916	-120.816	-166.133	-86.7337					-142.039			-323.41
-213.733	-18.856	-64.8545		-139.172		-183.602	-147.739	-58.5521		-49.6732	-95.1343			-51.2231	-198.354			-66.5843	-54.5212	-39.4902	-117.388	-73.3392	-76.4958					-118.507			-2478.24
-72.9536	-28.5443	-51.0179		-4248.73		-60.8783	-88.5376	-98.2858		-31.9806	-113.951			-39.8208	-79.4141			-105.742	-81.1068	-43.751	-68.2188	-99.1256	-270.398					-948.236			-315.073
-40.2728	-18.1473	-41.499		-4222.54		-170.309	-111.434	-65.8965		-42.5042	-101.926			-88.8691	-81.5586			-114.952	-145.746	-60.0256	-148.617	-102.629	-97.7207					-104.823			-1671.28
-82.7342	-34.3965	-39.0332		-4268.32		-60.4909	-83.035	-96.1465		-99.0746	-346.033			-91.968	-73.6851			-88.4424	-99.7419	-48.4676	-102.351	-91.7819	-156.299					-105.733			-513.308
-57.7339	-56.6144	-81.7249		-415.164		-60.5488	-40.7559	-51.4909		-59.7788	-257.43			-2713.63	-240.736			-59.6506	-46.9292	-50.4727	-226.14	-97.9326	-93.4486					-425.944			-1299.57
-88.9725	-48.7607	-40.349		-4354.86		-48.1029	-99.3549	-42.6126		-59.602	-114.895			-1112.86	-99.6851			-95.2666	-67.638	-48.2161	-93.7845	-98.5798	-116.504					-422.976			-952.316
-49.7326	-511.42	-37.2842		-145.157		-41.7109	-50.301	-87.8678		-66.9735	-300.37			-48.6738	-65.3125			-77.6517	-47.2767	-40.7912	-59.1955	-70.305	-67.7353					-427.395			-573.191
-35.627	-29.7176	-75.4196		-5119.79		-49.6973	-79.4731	-93.4206		-52.6676	-143.271			-98.8625	-142.38			-169.313	-57.3177	-104.414	-119.95	-578.52	-93.5684					-243.252			-342.228
-60.63	-71.3236	-35.2738		-4418.18		-73.9408	-69.6359	-114.505		-46.9556	-307.519			-59.5769	-64.6484			-92.7114	-65.9782	-31.6877	-68.6608	-111.61	-83.0267					-68.2904			-242.988
-152.725	-467.142	-62.2389		-3969.74		-139.585	-77.5594	-74.0156		-98.3364	-166.498			-124.626	-103.639			-58.4733	-73.1326	-39.7308	-177.286	-94.806	-95.0433					-237.802			-1234.8
-26.9321	-27.7602	-36.7676		-3442		-52.8027	-164.559	-97.9518		-36.276	-262.459			-36.5772	-652.802			-111.127	-66.5684	-52.9505	-159.184	-72.0208	-110.708					-198.281			-560.152
-44.8438	-29.0094	-49.5726		-345.355		-86.1934	-116.553	-104.165		-60.6681	-241.055			-43.2163	-80.9497			-58.7441	-64.9043	-46.7176	-130.04	-65.3281	-86.7048					-100.035			-393.267
-190.312	-16.6033	-62.0159		-4020.52		-105.257	-90.332	-73.9531		-42.3083	-161.813			-43.6604	-91.1074			-101.974	-68.276	-38.3763	-157.357	-68.3691	-89.4258					-327.385			-346.608
-436.773	-63.5645	-42.7878		-3902.66		-61.0182	-95.0998	-96.7253		-77.1602	-462.538			-49.2495	-203.926			-63.4216	-49.4355	-50.6999	-60.6958	-61.4329	-88.1354					-372.544			-519.32
-109.209	-45.5566	-56.1908		-89.3467		-79.1569	-83.4351	-175.072		-39.7845	-92.5244			-136.934	-122.642			-243.488	-131.396	-50.7778	-97.084	-63.8861	-66.308					-589.774			-225.269
-32.4162	-50.7062	-47.8887		-4246.59		-104.349	-78.8144	-85.0423		-33.4593	-131.293			-63.1472	-183.568			-197.784	-212.773	-50.6344	-55.4333	-153.734	-78.861					-860.948			-808.623
-36.7635	-607.291	-34.9574		-4438.79		-54.2467	-67.8497	-107		-92.86	-141.086			-54.1172	-160.939			-73.5093	-54.6413	-41.2485	-133.438	-144.1	-81.4141					-498.695			-653.984
-3539.24	-38.0148	-33.25		-409.551		-84.8971	-110.861	-107.076		-96.3817	-224.453			-46.6065	-90.7017			-73.4805	-169.308	-45.8245	-45.9759	-152.345	-81.4375					-310.08			-123.04
-38.3275	-20.0452	-80.7734		-129.641		-33.4961	-102.21	-73.347		-128.055	-155.867			-2255.16	-100.263			-79.1289	-204.1	-50.9129	-57.1808	-323.994	-53.1771					-339.598			-72.3389
-59.6787	-18.0773	-42.5453		-3703.32		-160.016	-85.078	-116.016		-373.681	-201.421			-2255.16	-157.375			-62.6473	-42.8509	-70.0221	-84.2865	-107.605	-66.2148					-455.767			-709.354
-54.151	-26.3288	-62.9375		-4620.55		-40.0983	-149.717	-74.6367		-160.549	-556.703			-38.9678	-118.161			-81.4064	-71.1352	-49.9806	-71.6426	-191.189	-217.575					-179.081			-314.756
-59.2262	-75.8722	-87.4507		-211.225		-94.61	-159.652	-71.3314		-229.23	-288.324			-105.955	-85.7544			-91.1838	-75.2057	-36.1449	-84.2049	-4355.31	-101.743					-395.749			-1411.39
-154.967	-35.3822	-57.8882		-110.097		-63.3353	-164.571	-119.042		-68.8779	-121.274			-29.5359	-79.3506			-112.842	-94.2388	-31.2236	-94.1354	-110.22	-94.376					-104.754			-615.045
-68.1977	-461.319	-55.0449		-5954.5		-72.1491	-49.6092	-70.6302		-289.873	-80.1953			-47.6721	-83.7598			-72.9871	-107.808	-37.5055	-145.856	-119.209	-92.1107					-606.62			-146.467
-77.8882	-22.05	-55.9082		-4960.91		-68.6042	-96.2317	-167.04		-158.647	-228.607			-62.3435	-80.1704			-103.043	-59.4429	-51.6445	-101.924	-149.985	-204.81					-340.893			-568.22
-126.851	-15.0616	-40.3594		-58.647		-68.6816	-118.962	-125.461		-238.865	-86.0005			-66.5176	-316.382			-100.463	-55.8328	-42.6846	-69.8174	-104.804	-155.533					-187.608			-486.356
-205.721	-57.0345	-140.365				-66.3978	-66.2655	-135.708		-129.811	-125.087			-61.3347	-82.1055			-76.4901	-72.6208	-53.5907	-61.8826	-89.3462	-95.32					-194.333			-1450.89
-372.175	-32.4701	-41.0459				-47.127	-152.138	-198.766		-296.311	-132.095			-52.5098	-142.813			-71.4565	-88.0228	-54.5125	-94.0951	-90.5142	-104.264					-74.235			-416.813
-71.9819	-22.2326	-69.4775				-45.9779	-133.414	-112.655		-118.981	-121.773			-65.2268	-81.7251			-81.6898	-47.0428	-47.645	-124.354	-125.562	-100.838					-63.1608			-259.262
-54.7881	-58.3382	-41.8603				-67.8705	-40.8017	-86.2598		-126.783	-159.256			-46.9058	-170.632			-77.068	-93.416	-45.7012	-206.383	-108.512	-147.907					-667.752			-233.168
-77.7246	-73.6963	-99.3408				-67.9733	-163.091	-112.695		-184.551	-128.852			-40.0732	Not			-115.133	-249.603	-56.2669	-76.9316		-79.5352					-616.002			-1016.15
-102.642	-33.7913	-45.2578				-138.235	-108.571	-77.5846		-132.279	-117.463			-48.5266	Not			-70.3109	-104.59	-51.3162	-70.7769		-136.83					-485.562			-116.814
-322.163	-21.0278	-53.9204				-96.183	-52.9273	-57.0931		-188.893	-128.216			-39.7105	Not			-66.0121	-120.189	-41.8753	-117.637		-172.438					-67.3092			-2921.54
-331.191	-24.6424	-49.9282				-139.474	-82.3838	-62.2559		-134.51	-108.71			-67.654	Not			-178.376	-234.458	-50.8578	-71.5363		-164.392					-74.0143
-417.322	-82.6553	-93.2842				-55.4307	-89.1943	-188.024		-198.011				-105.266	Not			-65.438	-54.0036	-42.9144	-86.6608		-157.312					-310.036
-138.604	-37.3538	-34.6724				-50.0352	-52.5016	-73.5762		-206.804				-43.9993	Not			-107.38	-58.4053	-46.363	-243.021		-98.1224					-716.688
-376.896	-60.1066	-72.4839				-208.755	-89.3241	-106.548		-143.245				-44.4763	Not			-86.7331	-103.291	-47.6292	-100.304		-81.8125					-52.1299
-222.537	-18.4768	-52.3076				-139.881	-139.291	-88.7956		-209.18				-565.63	Not			-80.5186	-62.4323	-42.2178	-206.212		-79.4398					-184.684
-67.8547	-18.3074	-79.5161				-113.643	-105.619	-81.319		-174.777				-82.1428	Not			-49.34	-177.104	-47.4834	-51.4759		-88.3799					-92.7757
-60.8669	-42.9397	-57.7139				-82.6397	-46.1813	-102.331		-100.295				-40.8696	Not			-61.5327	-61.6164	-57.1829	-137.824		-217.633					-427.635
-107.569	-17.0162	-85.7485				-86.1797	-61.4806	-66.2155		-134.588				-47.5386	Not			-63.9287	-85.0944	-48.6672	-142.243		-72.2171					-615.897
-59.3015	-78.465	-96.3745				-136.711	-73.6507	-71.1894		-201.244				-45.646	Not			-87.368	-70.4666	-126.417	-112.819		-55.8825					-46.2129
-71.2739	-18.6466	-54.1616				-86.1973	-163.767	-93.3307		-247.517				-42.126	Not			-97.1489	-69.4557	-42.8158	-166.692		-61.4281					-208.177
-80.2307	-62.1975	-61.9756				-107.961	-84.2575	-79.1276		-175.34				-46.1506	Not			-46.8075	-241.044	-59.0356	-56.4898		-77.7497					-65.7689
-40.5415	-573.927	-68.4146				-104.725	-60.9725	-52.4811		-130.887					Not			-82.4562	-59.035	-45.7677	-182.349		-70.1543					-340.54
-5151.67	-82.1624	-40.543				-90.3623	-61.3917	-124.24		-137.504					Not			-57.0412	-212.147	-43.6935	-81.0749		-83.6299					-541.762
-92.7219	-402.085	-71.3398				-73.542	-88.4898	-100.111		-160.095					Not			-66.1247	-55.1716	-62.5918	-65.5874		-132.648					-504.698
-85.696	-21.6497	-44.9927				-80.2188	-36.426	-72.1484		-161.635					Not			-221.536	-138.675	-48.6178	-77.6748		-76.0186					-191.655
-371.026	-25.8504	-46.3965				-67.4902	-56.7219	-101.28		-169.516					Not			-53.3914	-53.5137	-42.0334	-78.4574		-95.6722					-122.695
-371.653	-35.5026	-56.7315				-133.718	-53.3865	-160.368		-97.4466					Not			-52.4173	-207.448	-79.2494	-78.7951		-112.982					-803.848
-4696.62	-111.91	-40.9145				-225.699	-53.209	-154.669		-141.761					Not			-53.235	-155.958	-42.6816	-44.7319		-101.88					-136.722
-223.277	-17.6261	-42.583				-229.467	-61.9097	-125.041		-160.888					Not			-88.2023	-45.8115	-40.8184	-119.018		-68.054					-920.1
-685.379	-73.7327	-81.7534				-248.99	-110.162	-184.667		-157.668					Not			-133.08	-48.5562	-46.4059	-52.5825		-65.2051					-120.424
-420.439	-38.7813	-71.8091				-177.88	-128.385	-78.8522		-168.719					Not			-51.3477	-48.1175	-34.3965	-164.16		-94.0218					-315.059
-79.8137	-26.1872	-69.0786				-67.0039	-46.7106	-79.1953		-129.758					Not			-101.014	-143.024	-33.8014	-59.5622		-127.16					-84.7373
-4447.91	-20.3435	-42.4248				-159.113	-119.027	-81.7891		-254.892					Not			-184.52	-63.1493	-45.5068	-122.09		-80.1976					-76.3001
-114.434	-23.3743	-59.5005				-120.871	-93.4157	-147.357		-147.416					Not			-135.849	-63.861	-85.4056	-62.3149		-94.7545					-537.602
-53.6821	-533.712	-67.4341				-74.5039	-47.849	-124.713		-90.8462					Not			-62.5493	-110.423	-57.5329	-42.8478		-58.0508					-433.754
-105.728	-19.5459	-62.4605				-114.195	-60.1406	-112.67		-174.146					Not			-166.709	-52.0462	-63.249	-44.5576		-58.348					-529.43
-66.46	-26.9186					-87.9336	-254.896	-97.6908		-245.821					Not			-70.1924	-82.9972	-39.6385	-125.598		-63.1872					-107.684
-516.707	-62.0142					-96.9062	-126.975	-95.2474		-129.727					Not			-94.3791	-353.213	-46.897	-171.437		-98.8223					-188.89
-554.176	-17.7465					-108.268	-82.2643	-81.2988		-226.407					Not			-75.9356	-91.5365	-37.7297	-63.9909		-145.931					-92.124
-64.8252	-45.365					-160.058	-104.51	-89.0326		-174.758					Not			-84.3933	-82.9333	-36.4743	-44.1387		-63.2627					-191.519
	-25.7219					-98.7647	-91.0552	-116.266		-100.146					Not			-106.99	-57.9401	-47.7158	-47.7427		-97.182					-145.702
	-28.0974					-152.77	-97.5036	-197.374		-52.5684					Not			-98.5078	-85.48	-142.955	-55.7743		-60.1065					-712.342
	-28.4011					-69.0195	-62.6449	-378.811		-33.1763					Not			-85.2192	-209.295	-50.9062	-109.325		-93.7249					-109.643
	-17.9438					-112.422	-57.9704	-56.7982		-197.138					Not			-325.556	-259.162	-41.6172	-69.7272		-73.5478					-69.1676
	-37.1831					-136.831	-47.0016	-63.4753		-98.4108					Not			-331.606	-262.113	-50.967	-183.439		-61.5716					-146.632
	-20.2669					-192.61	-50.376	-74.4466		-98.4108					Not			-205.113	-88.945	-50.4031	-160.674		-83.1436					-426.302
	-21.4947					-66.1543	-573.297	-106.425		-78.3408					Not			-57.8601	-51.5243	-96.1211	-202.743		-73.3131					-294.792
	-20.797					-70.1572	-168.452	-138.273		-68.8795					Not			-78.896	-143.016	-64.7759	-88.2793		-121.255					-53.2878
	-32.9601						-94.7853	-70.9642		-100.032					Not			-91.8945	-76.8018	-86.2629	-167.215		-79.5859					-139.589
	-19.5009						-55.0369	-107.438		-195.317					Not			-73.9004	-81.7959	-66.3855	-79.5521		-94.0085					-355.677
	-21.6587						-89.2709	-110.62		-219.7					Not			-58.6489	-92.6934	-64.344	-120.622		-219.71					-99.8535
	-18.3171						-80.1738	-95.9811		-149.786					Not			-76.4368	-57.6279	-79.6692	-62.0575		-102.402					-48.2513
	-14.426						-46.0023	-86.4453		-211.151					Not			-65.3669	-98.9769	-74.9038	-75.6738		-86.1634					-397.126
	-18.0804						-46.9528	-103.986		-44.6221					Not			-61.0684	-55.9951	-77.6313	-106.581		-93.4404					-571.113
	-21.4086						-45.3	-65.6797		-158.219					Not			-111.529	-70.276	-61.3198	-122.288		-67.6686					-79.5788
	-23.0702						-109.654	-76.8138		-192.969					Not			-59.7949	-67.7773	-93.7981	-46.5356		-78.2653					-180.153
	-29.4342						-52.8016	-81.7194		-169.006					Not			-117.478	-100.291	-62.8125	-71.7093		-92.4674					-487.737
	-23.2546						-55.3953	-61.1582		-78.1986					Not			-69.3125	-49.3045	-92.4416	-106.975		-67.9108					-68.2904
	-21.4988						-68.662	-68.2936		-89.8052					Not				-174.647	-77.2673	-60.2995		-66.4554					-501.951
	-40.041						-64.1475	-104.313		-140.018					Not				-72.6416	-60.697	-71.986		-65.4098					-444.156
	-16.0111						-49.3983	-222.751		-132.223					Not				-108.184	-78.8826	-99.2767		-45.6354					-319.011
	-19.6415						-52.5063	-141.164		-71.9058					Not				-81.1121	-76.0615	-106.501		-70.1312					-146.952
	-17.2602						-64.2008	-110.277		-132.778					Not				-56.7796	-57.4216	-116.359		-84.5465					-417.535
	-28.3176						-44.2854	-119.532		-120.293					Not				-34.4235	-90.3987	-126.389		-116.84					-65.471
	-17.5142						-43.1116	-142.064		-93.3455					Not				-152.425	-78.2759	-170.535		-59.249					-100.192
	-16.9655						-64.0822	-78.0417		-64.3537					Not				-49.7292	-76.6169	-84.5856		-87.8581					-299.3
	-92.1722						-51.4038	-70.2161		-201.001					Not				-128.216	-79.6377	-146.059		-70.7891					-170.207
	-16.3234						-120.397	-77.1484		-99.7755					Not				-55.8125	-49.8503	-95.8376		-86.3252					-295.665
	-32.294						-105.181	-64.2559		-82.0404					Not				-76.1371	-71.9602	-70.624		-69.804					-333.132
	-33.1282						-95.9228	-93.2995		-184.483					Not				-43.7148	-81.71	-122.18		-77.4381					-104.83
	-30.1637						-86.7148	-205.812		-148.388					Not				-99.0724	-63.602	-111.447		-132.236					-214.572
	-15.854						-65.5002	-97.1146		-113.221					Not				-75.8774	-60.6897	-59.8151		-83.8932					-413.932
	-16.4659						-49.5412	-138.161		-146.65					Not				-302.53		-66.6574		-76.1911					-195.387
	-19.4019						-66.3687	-79.4004		-282.283					Not				-69.6519		-50.591		-93.1891					-468.019
	-17.9508						-61.5265	-121.614		-117.82					Not				-103.823		-91.1463		-57.7796					-209.362
	-17.8275						-185.673	-96.9746		-79.2389					Not				-59.8672		-107.69		-85.793					-84.6413
	-24.6024						-55.6192	-168.683		-130.303					Not				-190.204		-185.884		-81.8522					-326.189
	-56.0306						-67.7994	-142.394		-202.801					Not				-82.2204		-145.325		-53.4525					-183.277
	-25.2847						-137.725	-83.6608		-40.5605					Not				-180.407		-101.346		-75.4224					-161.122
	-19.4413						-51.3229	-151.202		-155.957					Not				-83.2907		-120.477		-85.5532					-535.775
	-14.8971						-73.181	-133.148		-208.738					Not				-63.5246		-47.6263		-79.4326					-580.991
	-82.0168						-182.611	-116.638		-80.7311					Not				-104.84		-62.4323		-99.3159					-97.7878
	-44.5342						-64.5529	-139.309		-140.72					Not				-304.305		-104.777		-136.191					-312.973
	-38.1765						-96.1571	-144.197		-133.179					Not				-111.025		-59.6632		-113.838					-320.634
	-54.9218						-202.965	-96.2767		-65.6522					-57.6355				-65.7428		-94.9385		-106.385					-72.9121
	-109.417						-56.3589	-63.8633		-62.3451					Not				-159.233		-53.8125		-78.5742					-109.777
	-67.3354						-65.6051	-115.589		-108.022					Not				-76.4076		-71.083		-138.835					-207.45
	-77.506						-62.875	-81.2773		-149.355					Not				-55.7471		-74.8613		-67.3359					-220.551
	-25.0748						-50.4552	-71.4356		-137.342					Not				-44.8141		-213.15		-169.383					-328.437
	-57.575						-149.258	-93.1146		-163.198					Not				-49.957		-68.7386		-113.291					-470.553
	-30.2921						-65.1273	-123.005		-187.799					Not				-50.4915		-192.236		-74.2461					-58.8053
	-157.41						-85.8981	-103.84		-65.2415					Not				-159.269		-140.576		-103.579					-229.004
	-47.7877						-51.9972	-68.0169		-106.377					Not				-81.8661		-67.7015		-85.7202					-692.3
	-59.8154						-178.407	-70.403		-118.893					Not				-53.1737		-60.1374		-3800.45					-479.672
	-93.2939						-101.282	-97.3424		-283.529					Not				-56.2562		-76.2145		-74.0762					-128.095
	-70.0267						-147.898	-116.77		-188.227					Not				-227.609		-203.697		-73.3994					-75.293
	-160.959						-210.724	-193.489		-115.089					Not				-187.593		-114.344		-94.9839					-281.316
	-103.231						-47.0132	-81.0482		-125.784					Not				-115.929		-67.8577		-428.733					-83.234
	-70.3232						-67.6209	-95.4609		-80.8177					Not				-112.472		-50.8722		-286.634					-110.577
	-108.543						-50.6929	-93.6029		-54.1839					Not				-55.0703		-121.844		-273.951					-172.875
	-80.339						-48.1927	-133.112		-119.57					Not				-45.2536		-58.515		-141.085					-118.693
	-51.113						-141.433	-86.1016		-217.854					Not				-56.1685		-73.4733		-117.254					-289.174
	-55.9051						-53.255	-119.402		-96.5052					Not				-38.1494		-47.0111		-129.592					-62.0915
	-175.622						-80.2088	-85.0553		-222.217					Not				-47.6842		-60.0565		-96.2324					-353.883
	-133.173						-112.148	-140.683		-71.4661					Not				-53.3755		-64.2124		-97.0615					-68.8727
	-60.5063						-115.455	-86.0208		-134.901					Not				-47.7555		-53.3976		-101.293					-123.141
	-54.8506						-176.469	-150.438		-260.621					Not				-156.021		-86.7798		-68.9097					-383.149
	-53.1688						-66.6553	-307.961		-91.8447					Not				-110.365		-221.638		-158.263					-80.5055
	-99.1875						-194.741	-60.1309		-58.1904					Not				-56.5794		-103.738		-142.5					-295.355
	-20.781						-54.4443	-314.607		-111.079					Not				-83.2129		-43.1597		-104.461					-157.653
	-94.9175						-52.6068	-156.819		-142.088					Not				-52.7581		-47.0824		-94.6479					-178.499
	-29.5631						-246.632	-82.7617		-143.798					Not				-200.03		-76.3727		-89.6753					-131.195
	-41.456						-53.228	-89.1706		-138.356					Not				-112.498		-52.5599		-161.741					-336.973
	-84.1673						-75.0225	-81.6335		-54.3722					Not				-173.775		-54.084							-197.618
							-150.201	-107.329		-217.525					Not				-73.9043		-208.308							-417.648
							-81.1606	-105.072		-50.3005					Not				-38.6478		-117.109							-86.3649
							-66.9971	-178.404		-52.1683					Not				-56.2334		-62.5762							-361.798
							-98.717	-82.0286		-129.952					Not				-158.286		-62.1076							-297.201
							-152.497	-167.626		-148.368					Not				-58.6595		-54.0184							-157.417
							-579.799	-86.6295		-209.068					Not				-84.6991		-87.5283							-375.701
							-224.243	-94.8672		-113.454					Not				-247.423		-79.599							-283.571
							-117.188	-85.5514		-215.176					Not				-59.1572		-57.9826							-63.4772
							-292.49	-104.298		-109.595					Not				-160.44		-118.701							-67.4049
							-57.552	-149.37		-187.492					Not				-72.3192		-60.549							-477.508
							-55.4866	-87.2344		-89.0775					Not				-129.149		-102.302							-357.217
							-175.345	-101.833		-138.926					Not				-128.013		-50.2381							-131.115
							-70.4509	-494.509		-122.434					Not				-38.2316		-75.1768							-90.7806
							-68.8103	-74.7415		-80.4115					Not				-47.9178		-52.3703							-317.301
							-88.71	-112.329		-189.138					Not				-35.7246		-67.736							-140.121
							-91.1782	-104.676		-172.203					Not				-49.1003		-110.114							-97.2607
							-93.5518	-82.8561		-209.678					Not				-58.3132		-78.4299							-70.6426
							-100.987	-79.5124		-239.24					Not				-64.1009		-83.1318							-335.497
							-138.711	-135.718		-152.212					Not				-65.9349		-56.6172							-62.8223
							-76.2288	-112.702		-78.1823					Not				-56.5212		-158.395							-82.237
							-113.72	-92.9902		-90.207					Not				-84.2783		-100.57							-113.266
								-175.29		-100.294					Not				-64.7673		-44.8066							-302.973
								-163.505		-228.793					Not				-57.0456		-69.1286							-250.736
								-329.231		-122.741					Not				-67.8301		-49.2297							-86.5928
								-124.213		-180.417					Not				-289.122		-136.072							-530.079
								-116.311		-162.604					Not				-55.3141		-41.0358							-172.406
								-63.5651		-230.688					Not				-64.2327		-188.546							-43.3138
								-191.546		-99.668					Not				-88.041		-64.7742							-45.5394
								-129.819		-149.931					Not				-150.326		-46.7341							-130.371
								-192.986		-208.083					Not				-60.6063		-96.5547							-160.248
								-135.701		-94.834					Not				-137.742		-99.3099							-117.665
								-231.671		-92.2506					Not				-34.992		-99.7647							-133.719
								-140.676		-104.027					Not				-51.6421		-40.3916							-330.144
								-78.1354		-107.845					Not				-47.7899		-65.5765							-229.981
								-212.375		-86.7481					Not				-67.3119		-133.027							-102.763
								-3260.52		-271.12					Not				-43.8869		-45.7425							-36.0902
								-1237.07		-271.12					Not				-64.833		-58.508							-101.811
								-149.309		-137.013					Not				-91.696		-8006.59							-85.1276
								-84.7494		-205.33					Not				-37.7681		-80.5365							-110.18
								-81.0339		-232.833					Not				-324.474		-82.5335							-285.849
								-161.997		-134.105					Not				-58.1971		-68.4254							-113.039
								-204.884		-112.51					Not				-55.7022		-124.384							-539.307
								-120.997		-82.9414									-63.0848		-217.826							-393.915
								-161.576		-117.68									-62.1506		-152.502							-284.115
								-85.1042		-86.1569									-77.05		-152.646							-173.69
								-115.279		-135.649									-63.8587		-110.285							-64.9261
								-90.3307		-75.2201									-49.3636		-128.642							-366.539
								-87.418		-104.585									-61.3205		-116.67							-243.978
								-108.642		-109.023									-129.209		-234.471							-319.419
								-92.1706		-117.881									-126.861		-96.307							-152.322
								-75.1999		-88.0973									-85.4215		-211.445							-110.967
								-181.628		-184.852									-53.0703		-186.022							-327.723
								-134.102		-222.346									-60.9772		-79.9209							-171.183
								-175.635		-141.664									-124.68		-80.9896							-449.766
								-182.758		-79.3643									-67.194		-69.1963							-128.294
								-203.017		-172.667									-101.473		-85.9388							-271.221
								-188.002		-69.6221									-40.8986		-76.7155							-289.3
								-152.406		-151.68									-166.233		-82.0138							-70.7145
								-186.755		-100.15									-77.4308		-81.2594							-93.3141
								-86.4316		-118.363									-192.765		-110.852							-149.508
								-140.327		-150.994									-61.2865		-208.748							-53.7197
								-123.676		-118.787									-54.5939		-94.4909							-230.625
								-139.097		-191.624									-47.3382		-106.522							-568.761
								-158.945		-144.952									-108.519		-98.5703							-85.4284
								-186.363		-85.5755									-47.4375		-85.9375							-156.179
								-95.1042		-68.9756									-165.447		-52.5928							-292.657
								-295.039		-58.8768									-114.562		-69.8317							-89.2249
								-167.362		-75.4629									-95.6102		-46.1061							-116.814
								-112.475		-111.743									-57.8154		-246.076							-76.2139
								-99.7031		-109.452									-73.3258		-44.625							-85.0654
								-247.52		-153.196									-68.3294		-68.2949							-223.497
								-114.471		-143.435									-142.973		-136.479							-468.839
								-159.715		-140.202									-77.1497		-72.418							-394.555
								-143.536		-111.868									-70.0428		-51.7272							-47.7344
								-133.525		-118.979									-140.093		-164.438							-150.713
								-187.952		-59.1069									-131.02		-80.3343							-92.7738
								-104.639		-97.242									-180.69		-123.009							-211.137
								-224.421		-126.147									-186.007		-189.983							-96.9609
								-87.6745		-127.654									-51.0485		-104.133							-418.637
								-84.7409		-99.6852									-89.8133		-45.4256							-68.4574
								-205.957		-131.407									-59.7072		-65.9198							-241.336
								-96.3027		-172.868									-80.61		-218.794							-506.803
								-124.915		-63.3413									-89.3631		-57.3529							-258.921
								-116.503		-100.756									-83.3918		-119.526							-118.094
								-206.38		-95.0186									-149.71		-95.7256							-140.706
								-160.573		-109.628									-100.692		-114.609							-252.162
								-89.8405		-150.815									-44.749		-87.6458							-161.496
								-130.403		-65.4183									-48.9069		-52.2257							-359.759
								-139.227		-80.8076									-48.9069		-253.416							-216.401
								-147.379		-89.9697									-259.524		-161.15							-110.403
								-150.197		-186.808									-131.337		-48.5972							-58.4678
								-89.7051		-132.18									-92.8014		-112.302							-54.4925
								-136.564		-83.7158									-57.0708		-139.737							-90.6143
								-116.301		-46.6325									-69.7461		-43.784							-238.762
								-105.138		-101.564									-126.528		-93.7687							-508.458
								-245.392		-94.9935									-87.3058		-57.11							-41.2643
								-315.72		-75.5781									-160.941		-125.042							-129.549
								-180.161		-211.958									-163.546		-90.7279							-434.124
								-108.568		-138.292									-52.561		-77.8568							-69.1087
								-197.133		-67.7054									-102.327		-44.2786							-535.092
								-124.823		-77.4683									-116.527		-53.4614							-130.632
								-161.969		-63.3127									-277.441		-46.4076							-92.2484
								-219.76		-70.5308									-107.959		-61.9445							-90.7839
								-131.149		-224.082									-69.4987		-77.6354							-76.3766
								-130.947		-91.5537									-266.702		-61.7118							-440.967
								-215.384		-98.0267									-55.7552		-202.665							-43.4626
								-124.579		-104.961									-91.8984		-122.888							-104.882
								-99.2689		-148.828									-96.609		-79.3926							-499.561
								-124.763		-124.851									-62.5599		-51.0638							-96.4381
								-96.8919		-179.227									-98.6219		-63.1387							-83.6777
								-141.001		-78.7292									-64.341		-84.1471							-69.8688
								-117.383		-89.2451									-71.175		-105.039							-264.344
								-165.925		-62.5527									-61.9634		-50.3605							-86.04
								-106.789		-102.481									-44.2728		-75.0233							-276.074
								-92.4603		-177.336									-43.5566		-114.106							-245.623
								-173.891		-133.489									-71.2855		-112.68							-1226.04
								-135.775		-56.8828									-127.33		-48.5894							-239.693
								-121.122		-65.6175									-61.8294		-45.9686							-92.3535
								-123.671		-141.54									-50.971		-69.7119							-306.014
								-210.876		-222.485									-71.4015		-62.8991							-506.569
								-247.792		-95.7604									-135.204		-108.115							-219.72
								-114.976		-164.904									-149.475		-64.3027							-328.315
								-170.505		-90.4951									-208.558		-76.2008							-1065.05
								-94.3106		-99.723									-59.7809		-206.934							-392.81
								-106.257		-173.12									-148.224		-81.3008							-287.758
								-116.028		-113.997									-113.361		-57.6182							-511.192
								-139.921		-89.4694									-68.0996		-95.7207							-83.6338
								-151.861		-269.708									-55.3704		-76.3294							-96.1504
								-189.314		-145.951									-93.7173		-47.7611							-652.053
								-135.468		-114.919									-61.6579		-92.2191							-71.1997
								-160.574		-110.077									-102.293		-122.363							-140.089
								-139.676		-148.248									-57.3644		-69.1113							-293.206
								-224.629		-153.234									-129.771		-182.245							-313.965
								-183.665		-123.182									-125.346		-73.2965							-82.4907
								-161.103		-166.81									-69.7357		-94.8721							-144.064
								-187.506		-144.021									-111.207		-113.212							-123.101
								-123.436		-62.5838									-50.4022		-83.6449							-85.9253
								-284.536		-141.687									-60.3991		-86.4886							-1067.58
								-134.246		-87.8638									-64.686		-228.709							-183.552
								-137.657		-155.399									-45.4767		-86.8812							-245.837
								-281.848		-253.183									-78.5814		-41.5425							-83.3657
								-148.613		-239.165									-53.9486		-161.265							-660.591
								-179.925		-91.361									-101.141		-72.9305							-295.298
								-231.462		-144.327									-58.8265		-82.6165							-726.171
								-179.356		-121.285									-101.545		-125.142							-255.243
								-227.146		-155.907									-262.844		-79.265							-103.047
								-142.87		-77.2236									-79.7506		-59.0609							-83.2817
								-145.02		-146.143									-49.3618		-73.459							-258.952
								-207.982		-171.575									-73.1447		-54.361							-164.581
								-159.661		-112.981									-91.9072		-286.741							-422.854
								-166.382		-118.367									-147.245		-79.9085							-55.377
								-113.678		-200.123									-120.015		-209.75							-193.926
								-177.756		-60.3981									-230.218		-74.8376							-121.863
								-159.628		-56.6081									-75.7549		-62.0358							-69.3774
								-112.695		-118.28									-76.5161		-141.521							-574.085
								-118.105		-128.343									-109.22		-67.9678							-78.1807
								-211.943		-126.032									-55.0299		-66.1397							-65.6206
								-100.786		-131.784									-74.2703		-69.9782							-153.183
								-169.698		-108.489									-89.4058		-81.0368							-327.9
								-151.503		-136.393									-53.4194		-83.3239							-108.024
								-82.8184		-90.9718									-59.1779		-143.56							-210.729
								-156.839		-81.9697									-67.5368		-64.4242							-631.381
								-204.724		-89.0666									-135.13		-49.9888							-93.3018
								-112.346		-188.717									-140.339		-99.3197							-621.402
								-143.174		-86.4938									-230.078		-187.796							-177.121
								-135.67		-140.115									-70.8003		-128.058							-136.806
								-147.469		-128.345									-73.2241		-72.1042							-650.286
								-180.889		-112.117									-57.4111		-142.833							-182.368
								-147.493		-195.713									-193.129		-69.9769							-441.564
								-183.333		-105.658									-98.0599		-83.8514							-551.379
								-191.51		-131.227									-64.3747		-47.0412							-61.4399
								-277.133		-184.819									-69.8744		-122.157							-457.742
								-129.537		-62.4554									-55.4412		-59.2004							-126.983
								-136.553		-138.684									-56.5478		-146.087							-586.03
								-166.777		-126.705									-197.374		-86.2389							-390.053
								-169.002		-121.773									-74.9425		-80.3587							-253.828
								-157.423		-155.133									-56.1755		-118.959							-317.794
								-200.091		-66.5404									-106.308		-92.6592							-216.902
								-116.229		-54.9743									-156.069		-58.4792							-161.878
								-227.658		-145.108									-49.6016		-85.5853
								-208.004		-130.002									-245.007		-162.755
								-220.736		-48.0228									-4410.08		-91.8092
								-229.652		-111.557									-62.8499		-236.526
								-150.069		-62.6061									-224.722		-45.7373
								-162.75		-77.2259									-67.4915		-60.9805
								-127.257		-129.263									-71.4023		-244.179
								-140.858		-126.301									-112.528		-50.7127
								-254.85		-88.2552									-52.8799		-101.561
								-176.788		-129.572									-46.938		-245.757
								-114.18		-155.869									-85.2552		-84.5667
								-139.423		-173.111									-62.5291		-65.9539
								-128.846		-57.7113									-90.0658		-92.4937
								-242.025		-65.8457									-166.903		-85.9948
								-131.784		-130.374									-78.1979		-58.3128
								-137.745		-71.4587									-58.3016		-89.5661
								-201.55		-69.9637									-60.7445		-164.344
								-154.069		-216.773									-86.6214		-81.9346
								-226.161		-53.8499									-146.379		-50.7541
								-205.886		-122.746									-69.5173		-73.7632
								-183.045		-103.956									-47.0846		-161.655
								-163.123		-201.973									-65.5467		-46.9963
								-161.402		-98.5019									-54.9873		-121.424
								-220.973		-228.509									-52.2028		-116.821
								-164.391		-214.064									-68.7664		-145.05
								-122.867		-93.626									-83.1139		-62.4888
								-162.78		-138.615									-150.85		-49.8156
								-140.471		-126.686									-56.8044		-51.7046
								-168.758		-76.0905									-82.339		-121.4
								-180.818		-115.805									-65.3603		-76.9076
								-142.996		-59.0983									-37.2733		-54.5283
								-110.124		-63.3389									-56.1493		-49.693
								-106.926		-70.881									-42.2933		-178.017
								-163.213		-172.969									-47.6172		-123.251
								-101.527		-195.975									-80.054		-63.3014
								-136.832		-139.864									-47.7326		-116.041
								-126.219		-140.113									-45.888		-47.3143
								-170.903		-77.4036									-48.9453		-99.3107
								-130.874		-182.986									-75.0347		-150.612
								-121.618		-95.3721									-73.2137		-43.0615
								-139.423		-103.583									-35.4093		-82.0944
								-196.678		-102.547									-66.271		-91.7816
								-117.387		-105.851									-82.4756		-165.299
								-138.305		-190.926									-49.5584		-58.744
								-126.436		-105.397									-75.1912		-106.79
								-141.183		-104.395									-70.3304		-168.221
								-104.428		-164.785									-50.6154		-52.2882
								-359.584		-156.781									-170.142		-133.13
								-313.312		-125.183									-218.029		-87.7819
								-240.987		-182.693									-51.8662		-51.4556
								-309.859		-112.438									-68.4437		-168.149
								-169.499		-52.701									-199.149		-39.429
								-187.972		-147.756									-56.4375		-139.674
								-236.419		-348.535									-152.438		-113.174
								-175.754		-193.09									-48.7749		-105.639
								-160.809		-156.71									-55.6577		-55.7552
								-180.751		-121.785									-44.8104		-84.6312
								-231.896		-118.975									-64.8766		-61.6911
								-118.739		-102.467									-54.3603		-103.137
								-232.432		-95.9593									-53.7869		-150.379
								-131.683		-139.072									-120.253		-96.1764
								-103.104		-116.268									-55.4287		-56.4176
								-161.326		-94.2344									-76.0496		-45.2487
								-139.489		-121.556									-68.6654		-91.4059
								-130.19		-180.013									-89.4271		-57.1084
								-136.516		-111.821									-122.563		-159.746
								-163.618		-124.823									-71.3608		-140.711
								-197.19		-219.789									-151.924		-62.919
								-117.258		-93.0511									-65.9069		-61.216
								-176.167		-129.16									-64.484		-57.0853
								-231.085		-170.627									-74.2834		-109.088
								-251.347		-107.882									-73.9814		-142.876
								-196.263		-178.935									-193.354		-64.9093
								-157.583		-65.9469									-57.8517		-57.5824
								-154.831		-53.3565									-51.9824		-167.462
								-126.883		-140.882									-64.3621		-194.839
								-77.3698		-219.498									-154.641		-233.09
								-138.391		-40.4424									-84.9417		-96.1737
								-300.354		-142.525									-146.921		-93.2956
								-172.531		-153.883									-66.7181		-113.468
								-154.349		-139.128									-51.5584		-98.3272
								-155.291		-176.659									-102.093		-44.5754
								-182.567		-78.9661									-48.9909		-42.9562
								-199.359		-101.39									-52.5688		-61.8394
								-223.942		-139.845									-58.2122		-50.0166
								-208.068		-146.908									-67.2575		-76.6955
								-198.192		-147.767									-113.337		-75.6663
								-96.6947		-72.0495									-40.7531		-49.201
								-204.027		-92.6413									-121.32		-156.392
								-239.702		-157.549									-141.02		-78.5739
								-227.845		-180.749									-215.468		-43.9206
								-185.194		-59.4251									-116.963		-50.902
								-141.428		-128.857									-55.7775		-45.672
								-128.387		-122.693									-118.75		-87.3301
								-189.755		-170.926									-202.12		-47.9199
								-445.436		-213.716									-70.326		-71.1325
								-2842.43		-188.495									-73.8224		-89.6781
								-186.382		-77.3848									-104.006		-167.978
								-126.689		-105.041									-90.5358		-129.47
								-224.449		-90.8128									-107.911		-57.9876
								-390.747		-142.464									-52.029		-111.34
								-106.73		-105.483									-46.5946		-119.397
								-150.331		-160.862									-57.1299		-58.224
								-221.552		-204.524									-253.957		-46.4134
								-250.255		-116.342									-57.5059		-84.5658
								-124.509		-45.9828									-75.7686		-55.4323
								-155.973		-82.9176									-64.4123		-59.5918
								-407.349		-119.649									-131.861		-122.964
								-192.411		-140.575									-52.2277		-177.222
								-293.461		-237.174									-129.67		-139.447
								-268.812		-132.577									-57.423		-241.808
								-429.669		-161.275									-87.486		-86.286
								-192.388		-217.822									-44.325		-65.7617
								-209.942		-101.556									-77.6048		-41.5304
								-759.453		-106.814									-58.5404		-53.8014
								-290.023		-97.9486									-141.572		-91.2578
								-351.428		-223.464									-121.011		-73.8522
								-222.489		-175.494									-60.6792		-56.5288
								-291.465		-126.102									-53.7881		-84.3301
								-299.156		-141.29									-180.295		-42.1322
								-239.399		-239.846									-113.321		-41.972
								-219.362		-135.962									-91.7671		-90.6579
								-329.774		-187.53									-55.8452		-59.6071
								-167.109		-72.7689									-191.428		-45.4993
								-138.848		-159.115									-56.7454		-41.5187
								-252.757		-133.547									-145.691		-132.477
								-206.218		-171.725									-44.4556		-40.1164
								-263.797		-118.926									-117.044		-65.8926
								-347.233		-151.243									-44.0316		-47.1162
								-323.125		-160.761									-242.94		-105.51
								-151.975		-104.592									-52.763		-43.5065
								-269.708		-118.884									-41.3478		-138.947
								-456.004		-116.074									-61.8975		-105.566
								-213.494		-92.9736									-174.565		-44.6133
								-279.241		-118.039									-47.8898		-128.598
								-215.1		-123.825									-57.4461		-59.1564
								-186.99		-169.901									-60.1133		-72.3828
								-226.627		-61.4587									-58.4676		-93.5768
								-261.912		-208.83									-44.3374		-251.09
								-178.609		-211.272									-233.215		-71.1081
								-205.463		-142.05									-69.2865		-106.446
								-224.047		-54.669									-72.2699		-59.3968
								-220.194		-146.8									-55.25		-55.763
								-234.655		-77.9381									-64.0785		-51.1927
								-195.294		-111.643									-202.732		-80.3786
								-262.375		-119.626									-87.5339		-52.4658
								-222.932		-59.6574									-87.5065		-65.2755
								-360.662		-93.7809									-161.886		-93.0264
								-281.438		-157.171									-53.4683		-222.933
								-240.042		-138.633									-213.359		-51.9601
								-398.872		-205.763									-170.534		-188.695
								-195.187		-94.7264									-51.3187		-55.5345
								-268.587		-63.0632									-204.536		-44.6156
								-457.71		-62.2549									-65.9745		-62.854
								-430.064		-84.0156									-194.808		-64.1473
								-462.709		-133.112									-76.7056		-58.8729
								-238.475		-161.102									-236.806		-110.11
								-389.61		-262.433									-47.7279		-177.795
								-289.875		-151.382									-50.4422		-110.903
								-156.096		-196.787									-172.302		-45.9134
								-331.119		-124.198									-48.257		-66.3369
								-214.776		-69.0381									-70.5877		-195.902
								-219.462		-133.942									-47.1123		-64.0306
								-189.854		-86.5166									-44.8		-78.7764
								-209.403		-315.765									-86.1917		-162.177
								-218.868		-186.73									-61.7069		-87.9157
								-538.411		-101.937									-143.986		-179.688
								-192.23		-121.633									-62.6706		-100.708
								-346.468		-34.0407									-105.592		-67.0859
								-424.896		-112.758									-151.274		-217.761
								-182.263		-71.7027									-58.6338		-100.014
								-159.176		-151.771									-37.8813		-64.3262
								-219.864		-134.059									-98.9609		-65.0363
								-304.24		-235.261									-247.281		-158.287
								-177.241		-72.4474									-158.254		-73.3532
								-251.741		-199.021									-144.816		-59.6384
								-240.904		-72.3327									-80.8345		-70.8148
								-218.935		-104.249									-102.885		-116.365
								-219.923		-52.9842									-129.072		-140.447
								-317.521		-47.2379									-117.521		-63.6289
								-196.094		-117.451									-81.7754		-80.8866
								-254.274		-39.801									-74.9038		-113.565
								-469.932		-46.0661									-91.2341		-53.5374
								-354.894		-60.3665									-404.497		-50.8343
								-283.131		-44.3797									-232.014		-72.6624
								-391.498		-157.801									-77.5845		-111.357
								-295.337		-213.528									-124.393		-107.303
								-167.889		-72.6794									-225.716		-62.4323
								-394.149		-81.0666									-89.9988		-173.033
								-163.729		-683.043									-228.37		-77.8753
								-374.764		-104.281									-63.3723		-52.4865
								-346.279		-72.3547									-151.138		-62.2614
								-293.852		-64.014									-89.7837		-188.1
								-248.318		-117.235									-59.4758		-39.1175
								-383.45		-161.017									-47.5513		-79.6771
								-287.526		-63.5221									-157.307		-79.0488
								-288.866		-40.9339									-56.4143		-96.7985
								-337.074		-61.1475									-100.454		-76.4043
								-430.22		-139.544									-143.326		-64.6305
								-291.769		-111.311									-74.1501		-114.618
								-417.111		-142.817									-166.287		-68.5778
								-520.77		-175.336									-111.895		-59.3299
								-248.081		-146.379									-179.433		-49.6885
								-208.241		-85.8454									-91.3318		-54.7852
								-145.291		-139.201									-90.302		-60.5868
								-162.438		-60.508									-96.3235		-95.6346
								-182.018		-131.277									-108.664		-77.7707
								-255.629		-165.048									-82.864		-197.949
								-239.312		-144.586									-77.864		-47.7353
								-160.538		-98.2686									-246.187		-93.0233
								-180.883		-90.9958									-116.504		-38.7316
								-153.206		-79.9228									-69.3188		-115.541
										-127.452									-88.8088		-52.1857
										-99.6852									-77.2454		-39.1733
										-124.355									-63.0762		-45.0807
										-113.267									-76.3394		-110.459
										-119.236									-61.8142		-100.755
										-166.923									-77.3987		-78.9929
										-73.5716									-154.419		-127.992
										-62.0218									-80.5918		-107.295
										-105.108									-341.922		-130.166
										-83.3148									-149.229		-99.7358
										-147.894									-82.6089		-127.772
										-155.226									-148.394		-84.1089
										-200.179									-98.3994		-280.649
										-73.1797									-201.667		-127.574
										-117.373											-117.916
										-100.967											-77.0637
										-95.1483											-92.9175
										-108.284											-70.7322
										-129.43											-135.327
										-124.275											-126.608
										-128.416											-112.077
										-151.553											-222.451
										-155.207											-72.3201
										-118.987											-97.8027
										-167.087											-90.2598
										-130.701											-76.667
										-154.021											-194.702
										-155.186											-175.867
										-80.209											-79.3579
										-125.634											-156.317
										-48.111											-79.1211
										-130.236											-139.956
										-88.7329											-155.149
										-130.252											-69.844
										-123.361											-93.8984
										-61.2544											-106.199
										-42.5252											-139.325
										-37.5796											-74.4402
										-194.598											-78.4021
										-46.9743											-62.7588
										-191.647											-74.1936
										-192.014											-195.006
										-90.8411											-81.095
										-94.8213											-97.7617
										-99.4383											-150.877
										-132.817											-258.74
										-49.8558											-81.1782
										-69.8452											-67.4805
										-100.234											-112.714
										-38.1154											-53.2375
										-126.496											-82.4966
										-51.5568											-209.822
										-58.0651											-125.528
										-96.3957											-140.191
										-41.3711											-100.363
										-45.5342											-63.6043
										-56.0669											-72.5269
										-37.6103											-75.5772
										-220.207											-116.461
										-100.633											-110.77
										-35.2803											-73.9343
										-54.3958											-92.8521
										-48.904											-61.437
										-34.6835											-63.3184
										-60.3088											-82.1006
										-67.9204											-80.949
										-38.2685											-236.152
										-58.6968											-310.841
										-50.4495											-89.4038
										-36.774											-155.441
										-80.1906											-236.875
										-65.8154											-118.665
										-55.1342											-75.6419
										-73.17											-70.2793
										-50.8569											-81.6047
										-39.3214											-124.585
										-50.5649											-145.41
										-54.0112											-263.089
										-45.9368											-103.923
										-61.6281											-180.438
										-44.2336											-80.4614
										-95.6016											-187.323
										-93.8447											-145.793
										-111.475											-89.9067
										-701.086											-69.3032
										-85.8294											-84.4932
										-67.7407											-74.2617
										-265.728											-103.716
										-65.1556											-72.8103
										-67.4771											-71.4905
										-482.371											-78.917
										-114.296											-73.2358
										-103.955											-112.769
										-61.5769											-64.8386
										-121.004											-113.711
										-54.3899											-98.5867
										-121.697											-138.651
										-54.1748											-51.1738
										-77.8218											-184.27
										-63.5803											-86.5164
										-132.642											-83.9751
										-149.565											-134.723
										-110.471											-115.122
										-56.281											-134.795
										-145.881											-131.003
										-90.2133											-110.976
										-485.485											-82.2227
										-677.621											-81.8242
										-118.099											-163.44
										-76.1792											-82.7231
										-104.095											-174.3
										-62.7579
										-73.9802
										-69.0244
										-553.954
										-109
										-76.9144
										-65.0137
										-241.597
										-67.5698
										-62.5857
										-46.6189
										-72.9044
										-133.418
										-250.829
										-95.7
										-99.5571
										-116.284

## Sheet: Figure4
Figure 4b)
Mean mIPSC amplitudes / pA
Mock	V262F
73.617	100.834
63.468	86.225
83.477	86.092
81.449	115.2
64.719	78.132
72.3
Figure 4c)
All mIPSC amplitudes / pA
Mock						V262F
1	2	3	4	5	6	1	2	3	4	5
-71.0857	-105.236	-31.5437	-38.1384	-159.007	-125.452	-122.075	-171.51	-161.374	-90.8673	-219.525
-130.464	-39.563	-36.7425	-61.2458	-44.1256	-108.678	-63.9464	-74.2762	-39.3024	-111.477	-196.374
-70.2905	-66.8658	-100.535	-70.4382	-64.8698	-82.9002	-114.832	-231.327	-35.8929	-91.525	-138.093
-75.0589	-128.055	-208.293	-110.219	-243.098	-96.9876	-94.7168	-136.878	-61.5684	-112.794	-69.1905
-52.1419	-83.5255	-42.8589	-78.9249	-52.0739	-61.2545	-133.467	-163.228	-87.1804	-188.778	-144.595
-105.892	-68.4964	-47.381	-69.9571	-141.008	-64.0252	-108.856	-147.789	-80.8169	-75.2083	-142.275
-42.4286	-113.236	-221.918	-43.5682	-95.3273	-70.3772	-87.9558	-106.59	-65.9356	-96.7346	-70.2985
-55.9792	-90.5786	-284.637	-55.7607	-46.9838	-89.4383	-155.367	-73.0791	-133.545	-81.6389	-146.091
-60.8294	-102.479	-149.264	-50.6497	-89.0361	-68.06	-196.318	-105.96	-76.8324	-80.7289	-101.137
-62.3183	-55.7734	-39.2132	-133.203	-63.3293	-60.3373	-95.5049	-67.1706	-222.975	-108.84	-85.4518
-84.4019	-101.747	-103.384	-49.8225	-108.953	-55.1914	-129.87	-113.672	-179.676	-211.383	-122.943
-62.8286	-82.4209	-64.2694	-66.2875	-102.89	-45.4617	-214.584	-151.423	-78.5014	-77.5071	-104.801
-49.7092	-124.095	-69.5269	-63.2033	-33.2385	-48.7963	-61.5263	-99.7173	-57.705	-130.692	-125.334
-94.0279	-122.383	-90.1373	-49.1703	-42.4595	-88.6738	-125.442	-157.448	-130.826	-144.046	-116.384
-50.4393	-143.522	-165.812	-55.786	-66.2398	-48.072	-62.2056	-658.981	-187.965	-126.067	-191.894
-40.7383	-90.846	-52.101	-58.024	-255.658	-59.4263	-79.8859	-130.908	-99.4978	-331.81	-141.883
-61.3661	-81.1261	-26.3779	-144.933	-98.1246	-81.7734	-89.8104	-94.2895	-105.233	-167.853	-148.017
-71.1877	-91.8792	-97.4726	-58.2638	-47.3452	-61.1333	-100.266	-124.849	-169.082	-129.375	-166.207
-49.6903	-52.0206	-78.8652	-45.6287	-34.2266	-85.4575	-142.812	-119.949	-339.312	-69.6273	-95.5045
-62.9982	-47.5311	-43.8342	-49.1787	-60.1892	-43.8886	-144.79	-106.355	-163.74	-139.394	-166.861
-53.6719	-48.6028	-91.8204	-107.267	-64.0469	-141.484	-97.5039	-99.1159	-188.893	-106.179	-137.385
-145.743	-71.7313	-146.475	-47.4503	-295.123	-47.957	-106.783	-144.455	-135.939	-104.779	-86.2726
-135.384	-109.944	-64.1587	-93.1829	-60.0059	-78.7356	-78.6365	-92.3618	-50.9608	-101.328	-108.313
-56.5357	-149.357	-86.3519	-56.5025	-74.3207	-70.8115	-73.4765	-110.852	-66.8667	-175.959	-126.798
-95.6244	-50.849	-270.404	-103.338	-42.0944	-75.0559	-142.082	-119.513	-76.9032	-218.305	-195.415
-53.6022	-201.653	-37.4667	-63.4991	-192.661	-45.1817	-165.907	-94.5437	-62.7227	-77.5239	-122.211
-98.9422	-47.1676	-250.676	-73.5204	-37.8695	-181.466	-143.176	-90.4444	-73.1759	-111.648	-157.348
-45.6355	-121.973	-131.897	-116.476	-60.6221	-116.094	-65.3519	-133.989	-88.6218	-221.648	-161.998
-52.3287	-64.5503	-116.298	-84.9575	-111.148	-67.2184	-121.986	-79.7296	-327.644	-210.438	-100.803
-43.6759	-53.7292	-95.1469	-102.885	-61.1306	-39.1396	-135.896	-65.1652	-51.7899	-108.406	-100.162
-84.824	-96.2017	-85.447	-71.3006	-43.0928	-111.327	-139.595	-155.42	-45.244	-136.218	-76.8394
-94.8643	-64.5801	-236.857	-41.8924	-59.2561	-53.3746	-95.3811	-62.0958	-60.4047	-191.607	-116.076
-51.9008	-60.4917	-94.3288	-94.8027	-72.9152	-53.4332	-96.6515	-78.9604	-790.409	-212.887	-164.619
-54.7957	-59.7571	-37.9699	-73.5939	-144.801	-54.0324	-171.003	-85.2667	-58.3871	-94.6131	-80.288
-47.195	-67.7579	-100.139	-74.0381	-77.1526	-50.5217	-82.9338	-69.4196	-64.6134	-105.592	-85.3073
-52.0718	-149.312	-67.957	-106.131	-83.9183	-64.9086	-78.4673	-87.6846	-83.6979	-97.5422	-154.408
-57.6408	-73.208	-49.0772	-63.116	-111.142	-55.6252	-85.4207	-78.1305	-40.4056	-167.204	-165.558
-65.3197	-300.58	-51.4445	-48.7568	-31.5244	-64.5473	-71.6748	-111.315	-55.8691	-84.5902	-95.6938
-108.82	-105.766	-184.797	-63.9983	-56.281	-68.6671	-129.876	-110.527	-255.264	-154.637	-125.114
-48.9786	-55.5881	-40.0546	-31.5654	-164.884	-186.935	-164.596	-160.584	-117.904	-122.114	-154.362
-42.0502	-92.446	-83.6723	-53.2352	-67.1502	-114.704	-121.33	-64.9786	-45.5464	-66.6752	-112.994
-90.3013	-53.1693	-97.8458	-50.4252	-62.442	-61.4332	-107.252	-77.6738	-88.9096	-98.9231	-112.809
-52.0312	-56.3868	-55.6252	-100.298	-37.747	-65.2427	-46.0257	-122.403	-133.152	-74.9896	-65.788
-45.5787	-105.725	-61.1895	-50.3375	-180.474	-77.9101	-53.9313	-106.001	-132.994	-106.135	-91.1715
-33.7665	-160.11	-109.917	-78.0348	-59.4907	-110.959	-66.6888	-59.7628	-127.909	-81.0299	-121.927
-43.2784	-74.2304	-113.902	-59.8557	-84.5621	-55.2613	-83.018	-75.089	-82.9232	-93.9645	-95.5005
-49.4509	-65.5689	-82.1644	-73.2245	-35.4229	-58.1553	-113.815	-83.8711	-58.8034	-91.7883	-118.524
-73.5787	-101.331	-446.008	-37.9139	-36.0282	-77.7166	-167.463	-64.5755	-81.3266	-75.6782	-114.799
-57.8628	-95.355	-77.1214	-43.717	-60.8006	-69.0908	-81.4068	-72.6086	-128.935	-85.0772	-116.578
-45.3171	-96.5256	-101.453	-49.8431	-108.053	-44.1247	-87.873	-63.088	-81.4662	-168.279	-168.468
-67.7068	-108.862	-60.4215	-38.7375	-33.1514	-102.085	-174.783	-146.878	-138.631	-67.3895	-112.694
-51.5792	-49.1628	-40.5153	-55.5104	-40.4234	-82.5856	-118.049	-71.595	-102.234	-135.29	-165.766
-76.3836	-64.0465	-63.3101	-107.622	-41.9419	-82.5524	-123.841	-95.4213	-99.9478	-126.386	-192.574
-98.5764	-55.2689	-176.621	-49.0352	-132.083	-76.8561	-84.5259	-57.498	-74.4883	-98.1776	-84.3924
-94.2282	-218.25	-83.9687	-41.3549	-32.7189	-71.7539	-119.763	-64.5401	-97.877	-126.703	-112.321
-52.5145	-123.38	-53.983	-75.686	-42.7911	-57.946	-144.173	-64.1526	-144.933	-199.777	-155.588
-67.5129	-245.888	-166.637	-81.9098	-36.3353	-120.217	-71.3199	-83.783	-66.3159	-167.824	-182.615
-71.4088	-53.6107	-76.4069	-172.848	-72.9435	-94.3957	-99.9723	-113.677	-101.55	-118.368	-112.577
-80.0722	-74.095	-124.009	-46.9092	-36.3511	-73.7976	-100.59	-66.4237	-58.5083	-108.035	-188.293
-43.2201	-101.244	-83.5022	-38.0187	-66.0358	-65.8949	-91.6941	-88.741	-100.061	-107.846	-92.4641
-70.796	-83.531	-146.718	-91.8719	-44.9222	-65.956	-143.295	-58.0001	-77.9359	-110.398	-117.291
-50.1819	-69.1772	-50.8014	-62.5303	-78.294	-106.4	-73.2576	-72.8217	-220.142	-114.311	-115.657
-108.253	-38.882	-127.11	-64.1127	-103.074	-88.1805	-78.7063	-75.3782	-137.643	-85.6573	-122.638
-41.234	-53.0333	-77.0545	-60.8578	-53.5682	-48.5478	-108.069	-67.1172	-136.722	-88.7619	-144.962
-53.6197	-116.702	-52.0749	-68.0153	-69.813	-93.1161	-109.159	-70.2276	-74.4798	-142.601	-141.691
-155.473	-44.082	-70.8002	-46.551	-43.4637	-81.4564	-96.5836	-78.2073	-86.8825	-198.725	-136.474
-57.5612	-89.2491	-42.7909	-72.4326	-42.5345	-85.123	-102.636	-60.6377	-72.1444	-90.73	-82.2288
-45.7011	-78.6518	-31.6113	-96.6321	-48.7178	-81.5752	-96.8216	-110.279	-78.8352	-120.739	-99.3563
-80.4753	-154.707	-27.5475	-74.1894	-50.6307	-43.3353	-104.056	-103.083	-46.8918	-72.5245	-111.948
-76.7161	-47.805	-96.9399	-57.3054	-84.9114	-261.181	-167.433	-69.5456	-82.5559	-92.1837	-89.5689
-55.7952	-89.7993	-35.1386	-52.9828	-110.506	-59.3462	-93.103	-117.768	-36.5828	-127.401	-94.5104
-90.1087	-87.1486	-86.2578	-43.9642	-59.0667	-54.8484	-85.4441	-107.85	-46.4122	-64.9652	-240.402
-73.1565	-154.501	-88.7211	-99.0949	-54.2246	-76.3791	-86.5188	-87.5249	-75.5369	-102.716	-56.3539
-102.028	-86.1891	-119.728	-71.6326	-55.6153	-51.6138	-119.554	-56.6996	-42.7572	-77.2826	-291.72
-224.724	-60.2757	-96.0698	-95.1442	-60.8515	-44.9842	-103.291	-55.556	-96.2405	-171.539	-215.031
-43.5294	-150.324	-69.83	-78.7634	-38.1202	-94.7205	-98.2747	-171.508	-46.3671	-133.09	-91.8002
-81.1811	-131.243	-58.9744	-50.3077	-94.9294	-145.786	-125.923	-86.2695	-62.2596	-133.78	-193.033
-88.3948	-74.6463	-127.378	-78.2011	-60.2658	-80.4789	-183.085	-65.1711	-51.7354	-101.337	-95.8624
-38.2459	-216.094	-93.5439	-223.243	-58.2276	-104.124	-90.2201	-104.761	-160.782	-126.114	-85.6823
-53.4689	-50.2197	-119.402	-45.7581	-97.5481	-64.1981	-82.9384	-98.576	-113.785	-171.507	-164.268
-51.4895	-44.7898	-42.3387	-101.036	-72.7034	-202.499	-114.492	-136.106	-39.1142	-170.973	-185.087
-82.4554	-67.54	-43.4108	-65.2958	-86.5113	-86.8529	-110.019	-102.027	-43.4117	-55.6427	-138.846
-53.8343	-117.455	-35.0612	-114.846	-115.662	-66.7462	-111.607	-90.4984	-71.8536	-114.651	-95.0893
-39.2074	-54.72	-203.76	-60.0294	-32.5994	-52.1446	-76.6502	-67.3471	-61.3717	-63.6657	-112.775
-139.589	-52.7591	-36.7907	-50.6178	-48.8254	-61.696	-79.4685	-90.0298	-55.3126	-146.402	-144.435
-191.279	-295.686	-59.356	-43.6072	-88.2205	-103.72	-66.9622	-65.8405	-58.364	-223.357	-96.7757
-52.6772	-50.4454	-84.494	-63.5532	-139.938	-85.2066	-71.9465	-141.323	-47.193	-171.389	-119.172
-46.4876	-209.584	-35.6535	-57.9171	-96.0788	-66.2361	-89.8799	-75.5026	-55.4364	-80.9025	-98.4153
-55.0877	-129.127	-67.0645	-145.171	-34.7507	-84.342	-86.5225	-57.7003	-68.2245	-105.236	-97.8572
-61.4684	-75.0805	-89.1848	-46.983	-75.4829	-52.9233	-123.266	-74.4664	-83.5579	-108.911	-196.042
-97.6624	-66.418	-45.3605	-58.0263	-63.7477	-48.8077	-82.5545	-59.9024	-59.5787	-91.9625	-109.451
-72.1616	-37.6154	-38.2034	-70.2244	-106.925	-67.5038	-110.885	-53.9977	-79.0704	-184.177	-110.193
-52.9122	-58.1043	-45.5436	-55.7727	-61.8565	-60.9887	-136.203	-81.5255	-64.9112	-140.782	-78.5529
-81.3404	-105.387	-61.8591	-41.6654	-190.076	-78.0568	-78.6077	-75.1698	-82.6579	-120.498	-68.8737
-38.9748	-56.037	-102.497	-50.3781	-54.8244	-49.614	-84.0422	-44.0256	-86.5317	-96.6538	-110.773
-39.5602	-51.2328	-96.6317	-77.3299	-93.0619	-102.557	-110.442	-81.9779	-57.3979	-61.7976	-89.1633
-66.1368	-53.2888	-140.398	-85.0084	-43.3177	-126.573	-105.775	-78.4909	-40.2218	-150.63	-75.6463
-64.1924	-110.886	-94.5631	-49.907	-125.931	-92.5763	-134.674	-71.1682	-114.617	-99.9684	-112.348
-32.9016	-180.435	-56.6163	-77.212	-31.2353	-56.2431	-115.583	-83.8498	-61.601	-72.8969	-114.113
-108.805	-43.1691	-51.8372	-50.0894	-99.1902	-47.8966	-89.3759	-70.7437	-99.3445	-63.9986	-163.313
-257.122	-55.114	-72.9491	-144.303	-35.4113	-69.4571	-84.1274	-62.3228	-82.2424	-274.965	-112.824
-64.7653	-103.675	-70.6818	-69.653	-108.025	-73.1828	-99.9855	-67.9008	-84.03	-64.5269	-124.136
-112.287	-305.03	-37.4562	-62.9267	-53.5228	-40.0134	-88.3093	-136.507	-64.141	-97.406	-91.6989
-112.025	-72.599	-70.1324	-34.3141	-43.579	-39.2454	-98.4555	-53.7103	-80.5479	-75.8446	-75.4858
-59.7993	-72.9084	-50.4093	-63.27	-55.5505	-69.1058	-95.8843	-70.1684	-80.0726	-88.6775	-98.0162
-68.9902	-78.4141	-84.4425	-98.924	-38.2936	-56.9241	-101.803	-89.7932	-118.155	-74.6491	-82.9211
-51.5839	-67.5631	-137.501	-77.3163	-56.553	-50.3999	-108.404	-63.4936	-153.35	-223.93	-65.647
-142.068	-421.121	-429.158	-42.0145	-37.5783	-166.462	-72.9721	-103.191	-69.5515	-60.6275	-166.844
-57.035	-60.0459	-101.681	-73.0083	-105.035	-76.1739	-104.906	-63.2128	-59.7555	-56.3524	-78.9974
-101.453	-89.4227	-110.823	-71.7475	-52.4568	-63.2377	-75.3078	-77.1892	-145.655	-69.1818	-97.3639
-57.382	-57.2263	-48.3126	-52.7127	-34.0509	-247.866	-119.652	-127.766	-51.0833	-65.677	-81.8473
-64.3968	-165.773	-33.0002	-38.76	-44.5561	-155.883	-115.099	-101.564	-70.0742	-68.749	-103.057
-52.5401	-57.5697	-88.0298	-48.9664	-48.3882	-90.2884	-97.7744	-97.937	-77.8222	-79.4168	-68.0398
-53.5306	-68.9909	-216.883	-68.9351	-67.1104	-68.22	-101.001	-118.113	-78.8229	-152.379	-87.496
-143.064	-66.0929	-68.0826	-44.5446	-63.7569	-80.9186	-155.464	-65.6053	-48.6054	-167.787	-155.228
-136.93	-77.3067	-48.0286	-44.3528	-88.4214	-52.1814	-150.74	-69.6673	-57.7225	-65.9965	-89.77
-61.8141	-42.8439	-50.0625	-52.5115	-35.2332	-53.0341	-62.7163	-67.7854	-53.5993	-104.557	-142.488
-58.2094	-61.1011	-37.9721	-60.2608	-278.981	-151.949	-73.001	-72.6929	-64.5835	-151.719	-108.58
-39.2891	-87.8357	-45.2493	-34.2925	-111.676	-86.0274	-124.002	-50.2549	-112.173	-83.6983	-122.678
-43.2658	-60.6875	-53.862	-85.5613	-56.4359	-55.2925	-144.713	-83.4507	-98.8245	-64.8823	-106.426
-55.3274	-54.4877	-106.457	-92.7944	-81.8481	-95.569	-110.714	-138.07	-39.5343	-142.822	-92.5423
-83.8678	-56.6088	-53.9985	-95.8524	-129.64	-53.697	-91.6618	-109.053	-99.472	-203.073	-74.6866
-42.3459	-151.956	-133.975	-174.478	-130.22	-52.2217	-104.8	-82.441	-78.8894	-82.4898	-106.96
-113.815	-100.227	-32.4825	-226.733	-56.4636	-67.6237	-76.5438	-132.364	-69.4707	-90.6829	-142.554
-107.708	-44.6313	-32.9595	-159.632	-41.9679	-112.688	-104.785	-90.6812	-64.8775	-66.2827	-285.198
-113.298	-46.7801	-94.7494	-87.4677	-161.65	-129.42	-184.389	-72.4565	-44.9103	-97.7433	-59.5157
-164.741	-123.689	-47.1903	-100.34	-62.1924	-67.3274	-116.302	-77.8316	-47.039	-72.659	-122.588
-108.541	-189.599	-35.4696	-69.5286	-50.4536	-65.8882	-167.233	-72.5694	-56.1915	-96.8186	-131.437
-243.949	-114.445	-42.4013	-95.9827	-65.8337	-61.3744	-141.634	-62.7654	-78.6232	-101.542	-150.713
-145.268	-203.233	-183.235	-98.5321	-64.0478	-130.87	-119.183	-65.8747	-76.761	-66.792	-70.7239
-80.9932	-200.107	-48.7154	-171.003	-78.4773	-93.8626	-85.9547	-66.2877	-47.7102	-190.94	-118.468
-56.4628	-60.6287	-96.184	-128.269	-83.7958	-60.2878	-124.475	-114.988	-66.6818	-70.3248	-167.989
-48.6938	-70.4646	-72.061	-64.5383	-70.9316	-114.356	-96.7066	-56.8946	-141.845	-109.576	-128.708
-56.6427	-64.5174	-129.871	-47.7801	-133.167	-62.4539	-79.364	-47.0942	-77.3998	-114.506	-109.821
-158.505	-81.3405	-48.6381	-87.2344	-51.6416	-89.4698	-66.7488	-69.3941	-136.979	-70.9994	-99.6946
-60.6705	-50.6548	-43.2447	-48.3216	-83.4306	-143.636	-104.002	-84.6042	-75.4555	-151.53	-151.282
-99.7875	-56.0615	-40.5991	-49.0171	-36.7057	-80.367	-169.571	-64.9834	-46.392	-57.0409	-96.9465
-72.3192	-85.3044	-49.4595	-98.0406	-46.7799	-227.231	-91.7204	-131.549	-78.6006	-95.7661	-162.251
-133.245	-52.9839	-56.743	-132.641	-150.615	-119.642	-141.826	-72.0183	-44.6528	-68.8582	-142.696
-36.4055	-145.755	-53.084	-88.81	-46.7622	-85.6204	-166.195	-71.5843	-88.7995	-96.2185	-189.451
-56.321	-91.2306	-128.237	-49.1174	-162.109	-191.35	-107.513	-48.7257	-47.8614	-67.9959	-140.712
-49.0717	-234.952	-34.1127	-81.9419	-100.152	-114.963	-142.967	-71.5018	-77.9396	-88.0555	-124.3
-65.5691	-84.9086	-102.96	-78.3384	-46.3649	-126.64	-160.394	-47.4509	-58.8008	-42.1188	-98.4111
-118.004	-119.482	-50.2269	-63.1704	-50.6284	-177.643	-107.484	-51.1228	-129.556	-167.109	-94.0261
-64.3403	-119.22	-131.05	-79.8377	-118.778	-52.97	-124.75	-113.844	-159.006	-200.801	-149.454
-36.6905	-92.0595	-75.5852	-40.5221	-79.0349	-107.237	-72.7554	-106.207	-154.505	-113.77	-87.2502
-72.2623	-85.0022	-557.458	-55.235	-45.0399	-69.5238	-144.723	-88.873	-102.234	-86.2597	-105.725
-51.9848	-90.9229	-51.0451	-65.2802	-74.7124	-86.1005	-136.523	-98.5446	-74.7606	-65.2037	-118.402
-41.1261	-229.222	-65.4026	-82.6212	-44.3062	-128.764	-58.7661	-73.0977	-55.5076	-103.023	-164.675
-62.2555	-65.5382	-62.4758	-46.3276	-49.6264	-61.2221	-116.771	-84.1292	-27.826	-94.3108	-276.926
-124.98	-52.9024	-44.8424	-67.168	-42.8779	-166.337	-126.43	-100.617	-51.5547	-149.525	-118.862
-85.2087	-46.65	-88.5898	-49.8882	-76.6645	-177.634	-126.729	-91.7213	-54.9242	-132.445	-77.9552
-52.0219	-64.3098	-222.735	-75.8494	-58.0192	-87.0783	-151.847	-77.5456	-98.3737	-90.8134	-302.319
-48.669	-62.022	-42.026	-60.3155	-64.0276	-47.0191	-78.6284	-75.6595	-62.4621	-89.0755	-99.8421
-68.747	-111.237	-90.2358	-91.7558	-61.5272	-59.4646	-86.6408	-82.2809	-73.1418	-226.854	-96.88
-36.5617	-86.2087	-96.7191	-54.944	-57.3731	-67.1261	-84.8841	-57.8838	-41.4843	-128.075	-135.537
-45.485	-78.6001	-54.2434	-59.5591	-57.1441	-126.887	-95.9823	-90.6952	-44.2447	-105.481	-80.0064
-57.5413	-185.201	-49.6851	-96.2519	-78.4112	-85.0098	-75.9531	-68.989	-67.4176	-136.062	-77.8316
-82.7778	-94.3186	-50.3035	-87.7316	-99.2411	-156.859	-190.723	-67.103	-67.8412	-78.2652	-123.326
-88.1826	-90.5572	-237.417	-102.937	-60.1875	-111.966	-79.8183	-69.3351	-111.741	-86.0502	-114.272
-57.6634	-87.7964	-91.9353	-140.461	-52.0035	-161.003	-133.349	-116.153	-49.5121	-120.754	-127.324
-123.326	-41.1055	-39.952	-101.071	-91.2731	-125.414	-95.3662	-60.4229	-53.8329	-92.3091	-86.6365
-91.4302	-161.06	-90.2642	-64.0821	-95.4423	-102.938	-119.158	-56.7959	-61.1635	-127.116	-77.1448
-66.6428	-75.1077	-75.827	-113.043	-37.9745	-154.752	-140.685	-71.5685	-211.04	-87.5749	-65.7847
-119.259	-40.7375	-45.304	-162.602	-39.4923	-52.3926	-102.34	-74.5361	-88.761	-78.5548	-103.879
-53.4376	-83.3138	-128.118	-115.292	-72.7273	-104.993	-86.3344	-85.185	-119.541	-72.336	-74.7181
-50.0551	-59.2253	-161.804	-113.232	-96.1261	-105.345	-190.024	-48.321	-48.2362	-104.416	-107.529
-37.8599	-297.19	-39.2525	-124.032	-61.0232	-168.245	-72.336	-61.4739	-77.183	-63.9693	-61.932
-51.8758	-181.731	-108.507	-78.4622	-50.7897	-157.264	-246.696	-157.527	-143.096	-57.9325	-73.3365
-66.0502	-107.357	-73.8847	-122.055	-165.284	-125.206	-209.842	-109.719	-31.1985	-225.219	-105.791
-129.879	-129.571	-48.5812	-97.5293	-137.83	-97.9479	-95.6195	-47.6253	-55.6645	-109.296	-91.3672
-54.0222	-59.7203	-83.577	-91.0672	-59.5887	-85.991	-74.3187	-63.4082	-70.82	-75.2682	-96.3126
-68.82	-51.2861	-40.5461	-96.2824	-41.4859	-67.2398	-113.266	-72.6493	-60.2794	-117.386	-83.7135
-42.3811	-168.137	-28.4337	-86.0574	-83.7293	-119.858	-161.329	-84.5068	-110.428	-119.175	-90.4406
-44.9766	-125.771	-37.581	-68.7298	-37.9106	-54.7599	-79.3148	-73.8527	-145.029	-193.048	-81.529
-55.0798	-67.3687	-37.4645	-80.0641	-86.2002	-69.3853	-87.6784	-70.588	-127.472	-107.033	-127.562
-62.5964	-101.189	-83.1692	-84.4882	-63.6981	-44.9062	-182.171	-66.2399	-73.9752	-71.7226	-93.8757
-40.3361	-130.654	-100.491	-73.3092	-136.458	-89.0007	-183.867	-54.8499	-54.1817	-104.487	-73.0027
-82.2797	-72.9059	-63.5925	-50.0525	-54.4056	-99.5679	-440.378	-98.0328	-56.105	-138.868	-125.714
-48.2153	-71.7974	-142.744	-62.6364	-54.18	-81.9801	-170.106	-63.8262		-60.3456	-80.0555
-132.758	-87.2418	-58.5678	-60.2983	-34.106	-85.4767	-476.505	-84.8432		-61.1415	-75.5365
-38.7924	-70.4531	-46.8193	-80.4822	-45.9189	-143.486	-145.576	-64.2383		-73.721	-101.108
-108.501	-44.9223	-59.9461	-97.5356	-49.8064	-68.5349	-137.974	-91.8599		-166.667	-77.067
-102.462	-55.8766	-42.8552	-87.9531	-53.8719	-204.021	-122.355	-68.2155		-89.148	-57.7183
-94.2169	-106.313	-243.213	-63.9972	-95.9135	-100.109	-168.631	-88.7225		-72.1381	-62.3437
-44.6935	-58.7727	-78.0986	-77.1403	-163.453	-71.0323	-152.081	-74.6276		-91.6654	-100.031
-111.831	-58.1599	-49.1571	-83.4811	-114.447	-65.5136	-246.645	-63.6659		-126.563	-97.3145
-38.4543	-246.565	-41.6532	-53.8411	-46.912	-220.684	-300.317	-52.8532		-90.041	-98.5112
-56.352	-42.7724	-44.7641	-56.3111	-103.226	-81.5145	-123.078	-129.239		-71.3542	-61.4219
-36.8709	-61.363	-55.2581	-79.8299	-33.5127	-94.0274	-86.8958	-67.7207		-199.769	-58.3831
-60.5032	-155.189	-134.907	-282.664	-52.5665	-64.0663	-85.1142	-65.9502		-54.0638	-99.5341
-46.6379	-101.674	-97.0031	-58.4042	-103.952	-223.646	-129.732	-75.3871		-119.429	-68.0031
-50.6146	-69.0441	-119.932	-68.2659	-51.3269	-85.9976	-94.7867	-91.3399		-91.9833	-86.3467
-40.0678	-90.8017	-99.4036	-91.7874	-51.4931	-51.353	-66.8939	-87.0988		-107.604	-87.252
-65.5262	-50.0808	-58.7421	-83.893	-40.7993	-44.6034	-181.365	-65.1891		-70.8255	-63.9271
-65.283	-58.6427	-116.563	-82.0391	-32.0135	-68.99	-166.446	-63.0714		-188.583	-74.8955
-41.8379	-79.3641	-212.993	-66.2729	-93.1756	-138.188	-259.558	-59.8105		-96.2331	-82.3468
-49.6833	-56.5497	-159.17	-48.9449	-67.2893	-57.2434	-106.277	-56.754		-117.291	-74.2666
-42.5502	-66.2733	-102.045	-77.0401	-57.4843	-241.935	-62.525	-63.4635		-130.773	-173.118
-37.7722	-47.819	-36.6573	-62.5698	-70.0418	-45.0329	-163.484	-59.5634		-111.104	-133.201
-47.443	-114.322	-50.0854	-59.8007	-68.4534	-68.2775	-117.811	-91.9065		-121.14	-109.126
-39.5335	-60.5211	-253.938	-97.3273	-101.698	-103.229	-132.261	-52.7544		-161.534	-318.838
-43.2595	-165.45	-88.4684	-60.3405	-47.3507	-46.9401	-95.4036	-56.0399		-71.5543	-328.468
-47.6546	-54.9888	-76.7668	-78.5743	-37.831	-52.0372	-144.586	-75.1254		-94.1469	-180.383
-57.6795	-87.1316	-153.222	-55.6269	-52.4274	-73.8836	-183.07	-72.9358		-78.7958	-114.399
-99.9988	-68.7153	-72.5859	-62.4609	-111.459	-187.696	-80.3692	-141.987		-173.049	-66.8256
-61.5718	-128.025	-137.899	-40.6066	-43.95	-44.5472	-87.0686	-71.1046		-61.7267	-162.695
-42.4335	-62.9432	-58.9634	-62.7114	-41.859	-46.0908	-85.8358	-73.5258		-116.628	-147.918
-48.2349	-190.309	-102.174	-74.8586	-81.0903	-114.699	-176.734	-68.9884		-77.5606	-190.289
-53.6162	-179.891	-112.395	-42.861	-37.7137	-101.775	-74.9939	-43.0314		-115.941	-102.622
-49.2585	-134.49	-36.7657	-74.6455	-53.1277	-58.2992	-126.79	-66.8124		-200.235	-95.0479
-154.902	-155.926	-48.8982	-46.5163	-93.3792	-68.3373	-187.479	-85.4701		-96.2555	-192.302
-187.803	-65.8741	-45.6621	-74.9652	-90.3775	-80.7137	-148.331	-47.8031		-116.68	-99.8904
-50.7957	-86.7398	-122.282	-112.267	-60.095	-145.92	-94.8784	-55.5672		-80.9372	-132.144
-47.8237	-202.72	-49.3602	-67.7112	-64.6786	-83.2698	-90.3745	-49.0467		-89.5729	-147.759
-58.2828	-69.1074	-113.826	-59.0356	-263.137	-100.9	-517.26	-131.893		-72.305	-103.636
-58.2657	-72.5367	-205.533	-107.211	-76.1375	-112.212	-96.452	-65.3864		-182.627	-117.965
-36.613	-223.294	-92.7914	-82.7241	-57.8052	-149.655	-67.3347	-60.9826		-169.742	-135.12
-44.3743	-84.2255	-51.5346	-51.6941	-46.6675	-53.3458	-243.675	-103.456		-172.735	-90.4656
-47.7376	-44.4084	-47.0157	-55.6924	-107.164	-53.9932	-160.692	-61.8482		-104.208	-260.576
-137.892	-181.731	-42.3415	-50.5815	-103.677	-108.691	-164.65	-57.5839		-102.614	-202.913
-42.2837	-38.0394	-41.8748	-62.1038	-51.705	-74.7031	-188.908	-67.7227		-139.474	-143.563
-88.8612	-43.9251	-69.0262	-62.8299	-46.5515	-109.028	-158.837	-102.964		-108.013	-165.63
-72.2688	-219.741	-160.174	-73.1102	-129.676	-54.4957	-96.4919	-147.019		-87.9004	-220.042
-59.3418	-72.3822	-196.798	-101.875	-95.6514	-97.7218	-166.648	-63.2032		-89.519	-106.55
-46.9717	-105.871	-28.7703	-41.4439	-72.3331	-45.5341	-141.355	-138.899		-142.126	-161.109
-41.5103	-55.4608	-48.305	-72.4256	-104.616	-96.2828	-118.069	-102.955		-73.0219	-147.084
-86.4115	-69.5021	-43.2967	-108.091	-47.8879	-58.3768	-191.741	-102.006		-211.411	-205.707
-52.9691	-53.4877	-122.264	-67.1956	-88.323	-44.9419	-233.153	-72.3452		-63.9258	-185.847
-43.0078	-111.845	-53.9578	-44.6978	-244.205	-51.7812	-83.2827	-90.9099		-115.621	-327.943
-97.5508	-60.9389	-42.2551	-65.8927	-93.9129	-75.0235	-106.73	-96.5817		-91.5511	-170.317
-81.323	-119.482	-68.61	-62.5412	-61.4688	-46.5732	-99.9055	-66.8494		-119.072	-95.4435
-56.6107	-218.825	-74.8799	-64.9936	-57.41	-61.5865	-78.7742	-68.7963		-110.215	-154.468
-43.5155	-78.6298	-154.714	-61.4254	-46.5425	-58.3108	-348.764	-80.4348		-154.487	-165.985
-151.283	-79.842	-127.24	-92.1209	-38.2587	-291.303	-81.3375	-126.33		-172.298	-92.7178
-41.7608	-69.8332	-82.3196	-52.364	-42.2485	-62.1992	-107.603	-120.074		-124.871	-231.5
-67.1888	-56.2319	-64.8477	-53.8362	-129.335	-45.1392	-64.9395	-154.133		-121.082	-92.6386
-72.2049	-69.3608	-460.243	-80.0815	-76.5695	-121.666	-91.1851	-100.057		-94.0926	-115.2
-49.1553	-52.4659	-74.0506	-48.1228	-59.791	-98.3914	-117.162	-67.2232		-194.5	-142.745
-53.9043	-60.3434	-109.747	-40.6916	-158.153	-90.7746	-92.0345	-71.6933		-143.551	-189.592
-100.167	-58.5448	-209.858	-46.5959	-76.789	-59.4631	-94.6324	-110.697		-101.983	-181.8
-82.1804	-99.2811	-128.966	-80.872	-39.656	-51.6522	-96.958	-86.0548		-146.005	-178.477
-49.1541	-60.8003	-106.689	-53.2647	-88.3057	-52.1231	-112.579	-89.225		-78.1737	-89.2729
-38.6758	-58.252	-62.6885	-41.5657	-121.602	-65.7484	-80.2569	-106.851		-111.731	-135.107
-45.1347	-65.538	-81.5616	-49.4589	-134.978	-55.6213	-120.838	-118.334		-85.99	-132.672
-91.1414	-55.2093	-106.1	-69.9517	-45.7858	-46.322	-91.7349	-109.43		-163.845	-98.7034
-60.6908	-111.733	-114.575	-35.305	-51.5927	-89.2782	-147.439	-134.258		-715.723	-108.196
-96.7968	-35.1758	-63.3264	-50.0964	-74.2707	-85.9077	-77.7701	-129.958		-138.142	-130.394
-114.844	-85.9686	-143.687	-62.5532	-141.749	-99.8356	-122.044	-152.44		-124.716	-130.595
-178.898	-97.7998	-71.2021	-104.497	-60.0858	-48.1827	-99.0769	-93.5465		-91.7074	-91.4087
-50.9918	-105.246	-168.199	-57.5441	-42.0621	-47.3894	-180.379	-135.782		-81.7922	-67.4563
-45.7367	-228.268	-117.711	-53.9603	-116.953	-54.6642	-92.2812	-64.9784		-186.011	-83.601
-56.8372	-57.0076	-67.2158	-54.253	-94.3271	-52.3685	-110.798	-95.5477		-84.6453	-129.491
-73.0166	-79.7916	-117.845	-117.071	-45.8675	-83.5731	-88.2023	-168.014		-85.8394	-100.873
-105.989	-53.7724	-113.148	-60.6466	-37.1121	-124.18	-109.891	-92.3514		-83.5809	-133.351
-39.6176	-118.017	-68.7231	-75.4637	-38.0061	-78.5676	-140.964	-100.579		-129.427	-177.792
-49.2039	-37.3848	-149.134	-84.0121	-52.7143	-68.7134	-233.562	-99.5421		-125.248	-197.622
-40.1027	-59.5466	-193.225	-227.096	-67.5874	-60.1486	-94.178	-82.8797		-125.208	-74.5785
-51.2106	-66.6023	-60.1034	-46.1512	-68.9892	-46.9029	-155.282	-70.7716		-123.605	-95.9056
-63.9167	-51.8113	-153.122	-107.938	-163.394	-50.4808	-105.72	-68.5173		-87.555	-131.195
-35.6043	-58.7324	-143.192	-60.24	-81.841	-139.58	-199.001	-63.2148		-98.0972	-74.1879
-33.6994	-95.3608	-69.5211	-59.8125	-85.0401	-193.8	-160.939	-83.3047		-133.661	-219.298
-117.525	-261.85	-50.4458	-78.6515	-56.5052	-79.9236	-113.381	-195.951		-67.9866	-107.602
-63.8709	-44.4421	-148.729	-68.9718	-97.3698	-93.4725	-83.9652	-164.98		-138.122	-160.377
-103.123	-102.671	-39.907	-63.1154	-60.4992	-43.9324	-103.623	-126.377		-118.367	-147.338
-86.4914	-43.5361	-94.4332	-45.1756	-45.064	-73.6164	-77.7272	-203.433		-117.404	-140.521
-78.4474	-188.97	-91.4562	-83.7331	-38.4958	-57.5588	-104.152	-108.125		-231.661	-127.926
-77.8872	-186.448	-131.565	-63.4271	-62.7657	-71.6376	-88.0301	-112.931		-164.947	-132.859
-60.4616	-114.293	-102.164	-59.1183	-64.7715	-58.4099	-123.711	-117.954		-109.035	-152.332
-141.102	-123.166	-157.845	-58.6641	-65.5434	-50.3302	-149.094	-132.333		-141.315	-114.001
-69.775	-80.8022	-103.835	-65.3182	-68.4563	-87.5573	-94.8732	-72.4446		-80.2187	-299.201
-81.4988	-108.132	-92.2756	-72.4094	-85.7174	-134.019	-77.8483	-75.1256		-115.266	-227.586
-47.0398	-98.3895	-45.561	-62.0947	-32.8697	-154.83	-126.535	-75.2921		-166.245	-178.047
-59.753	-133.869	-96.844	-90.1449	-126.511	-54.7318	-518.447	-90.3993		-177.305	-250.424
-70.1688	-94.27	-50.5748	-89.1011	-55.617	-44.3354	-163.746	-78.0559		-100.648	-243.109
-65.1823	-50.8689	-111.354	-56.4188	-44.3076	-44.2125	-63.9525	-107.856		-97.2078	-153.657
-73.6206	-87.6082	-94.0392	-43.4369	-50.9346	-88.0705	-113.949	-98.5712		-202.447	-116.289
-120.698	-116.738	-128.731	-64.6975	-57.0036	-38.9099	-105.536	-93.2006		-84.4917	-148.472
-80.3943	-68.2424	-67.5229	-58.0892	-188.708	-53.8214	-129.962	-101.868		-66.0834	-169.786
-83.8675	-54.6816	-60.6218	-67.8808	-44.8502	-49.9628	-98.185	-80.7574		-211.587	-69.3983
-49.0242	-76.4207	-117.535	-67.2749	-92.3768	-44.1435	-113.251	-109.251		-93.3599	-91.1842
-62.8477	-57.4603	-52.4347	-73.1309	-85.9074	-59.734	-83.4045	-85.9508		-177.669	-173.809
-53.6926	-66.4917	-75.5398	-53.975	-82.4438	-78.473	-61.5433	-76.8793		-80.4963	-93.712
-41.7707	-150.771	-72.4616	-86.1204	-83.1565	-42.4834	-178.418	-129.578		-142.771	-83.6613
-60.3447	-59.8368	-74.599	-53.0137	-69.9702	-61.3265	-89.5035	-64.1719		-204.117	-98.9319
-55.0574	-81.3756	-69.8935	-49.91	-88.1796	-83.2527	-80.609	-123.636		-95.9063	-175.355
-57.4637	-83.4103	-136.42	-76.251	-66.7261	-96.8213	-166.336	-110.311		-82.8654	-179.226
-38.2936	-92.8433	-29.7601	-52.2225	-62.3512	-62.052	-119.931	-95.0842		-154.417	-121.468
-39.9908	-79.4655	-168.12	-49.3918	-86.5212	-144.537	-116.868	-97.8016		-174.358	-213.957
-37.884	-97.9844	-82.5453	-68.8569	-93.0376	-119.24	-79.8012	-83.2715		-99.4068	-90.6037
-62.3064	-191.136	-106.84	-145.529	-320.358	-44.4236	-78.9662	-102.015		-247.605	-98.6454
-103.11	-155.163	-170.301	-56.1135	-36.9328	-43.4939	-73.9863	-302.12		-100.274	-113.126
-101.783	-94.0236	-153.461	-69.4588	-90.7949	-67.1904	-94.4974	-88.6255		-119.094	-130.596
-118.346	-169.782	-27.6627	-55.5703	-38.4449	-53.8821	-103.905	-132.372		-148.691	-155.273
-46.3096	-52.456	-48.9455	-63.5761	-57.3299	-130.475	-54.2706	-109.505		-97.8563	-107.073
-81.6411	-77.6744	-40.5382	-118.55	-55.4834	-43.2108	-93.5764	-111.253		-85.8676	-91.3965
-151.174	-130.264	-140.85	-46.6513	-79.1322	-155.463	-82.1742	-125.269		-68.288	-201.365
-44.2377	-70.3871	-84.8863	-49.1078	-124.611	-75.8738	-68.0521	-216.464		-246.598	-95.6623
-46.4221	-130.818	-85.6258	-56.109	-99.6974	-108.872	-82.2516	-63.5856		-66.2096	-384.808
-38.7028	-57.1316	-42.3683	-85.5127	-72.5798	-47.0032	-98.7856	-137.756		-88.6039	-66.0523
-48.5224	-41.7498	-72.078	-90.2416	-78.3445	-50.5875	-108.897	-107.284		-111.305	-100.715
-64.3458	-60.8421	-32.109	-46.8723	-201.826	-213.623	-138.785	-73.464		-179.516	-114.124
-239.779	-84.1873	-42.3205	-65.0879	-38.2939	-68.0248	-93.3839	-86.8038		-60.9653	-63.4786
-71.6505	-202.075	-351.443	-55.2443	-41.4533	-42.0787	-97.7516	-108.348		-81.8466	-74.1926
-73.3411	-142.736	-69.6668	-93.4069	-62.1706	-93.2995	-69.2514	-105.572		-125.517	-93.6396
-131.807	-192.726	-52.0039	-89.1357	-49.3651	-52.0969	-93.2351	-96.2008		-83.6714	-108.156
-55.2884	-96.315	-36.6267	-94.7993	-69.353	-68.1006	-80.6219	-102.705		-89.965	-58.8228
-101.114	-36.6439	-75.3656	-78.0088	-191.94	-172.349	-81.3986	-210.957		-85.9963	-79.6667
-39.8582	-75.9387	-42.974	-80.8635	-97.816	-45.4493	-246.926	-109.983		-114.06	-79.6099
-47.5273	-66.6755	-80.4647	-54.7372	-48.9702	-54.8762	-105.734	-139.231		-178.482	-116.995
-65.6754	-57.6651	-70.3755	-109.756	-67.7988	-63.8216	-142.565	-72.6891		-271.541	-106.692
-112.036	-194.338	-47.6011	-47.8551	-95.2139	-57.8212	-111.723	-82.3603		-96.6288	-191.624
-44.5384	-70.4337	-46.1411	-60.8015	-60.2967	-104.713	-177.066	-84.7521		-66.5954	-132.975
-142.334	-44.5364	-129.23	-38.247	-45.448	-49.0345	-103.94	-98.9023		-53.0286	-205.942
-54.5889	-98.207	-95.1137	-56.3635	-168.923	-58.6609	-94.5502	-89.5686		-79.3763	-83.355
-45.8609	-86.7285	-79.773	-72.6173	-113.392	-66.8761	-93.9185	-54.3336		-87.301	-145.433
-117.228	-109.846	-95.9688	-60.8927	-64.2994	-83.9814	-141.238	-99.2758		-130.235	-180.663
-53.2138	-104.578	-117.38	-74.0787	-80.9191	-75.0477	-69.6754	-134.827		-76.604	-265.174
-91.5901	-77.9912	-134.036	-63.3715	-88.4742	-49.0604	-275.971	-93.6836		-62.33	-137.023
-47.8388	-79.0984	-179.045	-50.5488	-64.2905	-58.688	-104.196	-71.3624		-112.084	-94.8912
-46.9973	-131.316	-78.8727	-47.7876	-75.1069	-77.1618	-81.4918	-90.4362		-59.7866	-120.816
-148.861	-77.0286	-85.3177	-57.1833	-82.8757	-124.992	-229.657			-120.528	-163.96
-138.473	-68.2892	-159.906	-85.4684	-76.1993	-74.7483	-143.792			-68.6692	-94.92
-39.9191	-74.2275	-49.1762	-64.7775	-109.752	-126.765	-73.2345			-120.091	-118.779
-58.068	-54.9873	-170.038	-54.3469	-58.023	-59.5756	-110.875			-334.288	-113.428
-45.4054	-67.0031	-85.7751	-42.9731	-79.2851	-61.2429	-89.5723			-153.547	-89.5236
-74.6769	-52.693	-64.7577	-45.988	-68.8608	-47.5293	-95.4358			-88.0597	-109.085
-40.0466	-181.028	-261.849	-72.6799	-58.2856	-51.4849	-230.983			-118.245	-73.81
-50.3142	-51.4508	-31.1185	-60.7015	-34.3864	-137.284	-146.613			-82.5963	-161.698
-96.6316	-76.707	-93.0397	-59.1034	-132.675	-88.2704	-98.0541			-74.384	-108.46
-44.9624	-56.4083	-184.787	-73.8464	-118.149	-154.677	-153.905			-215.594	-109.268
-60.7211	-56.1029	-134.167	-53.9408	-62.9252	-48.9883	-108.969			-86.1318	-85.2627
-56.4319	-55.8327	-106.233	-86.9099	-48.3742	-53.1571	-76.4362			-118.153	-108.799
-63.3726	-54.7116	-33.85	-152.127	-57.112	-67.5006	-79.0592			-86.5417	-93.8383
-51.6437	-407.954	-59.4564	-52.0839	-44.7816	-117.172	-103.109			-70.5661	-214.244
-47.3405	-124.924	-111.766	-45.1302	-40.3381	-62.3892	-55.0561			-151.599	-76.577
-43.8005	-200.16	-75.5241	-54.1448	-47.3756	-90.5294	-269.934			-109.401	-106.854
-72.182	-51.8499	-139.733	-75.2323	-44.0724	-65.7647	-191.954			-167.958	-122.773
-85.6267	-107.599	-53.5979	-44.7507	-38.4941	-236.722	-409.001			-88.1716	-162.287
-60.4523	-109.452	-99.969	-46.7855	-55.5702	-132.16	-86.1071			-113.204	-83.7441
-52.0209	-304.141	-263.754	-84.6512	-151.78	-58.5861	-113.485			-159.294	-335.174
-92.3345	-59.5402	-115.168	-67.5639	-47.5067	-82.6435	-184.024			-108.743	-70.5836
-58.7063	-71.2299	-261.319	-48.0517	-141.223	-59.6895	-65.3433			-107.019	-74.0405
-40.3965	-57.2163	-143.493	-129.867	-54.6056	-62.6599	-68.4874			-119.979	-106.039
-59.1749	-162.818	-108.876	-47.4305	-90.5118	-64.7341	-69.7405			-117.819	-100.836
-53.6697	-175.414	-89.0317	-89.8509	-46.085	-56.5659	-161.967			-96.0935	-121.502
-52.4047	-63.4661	-71.5334	-70.6523	-90.6922	-84.2979	-137.937			-83.7584	-105.697
-59.4175	-67.9784	-198.708	-69.4196	-166.4	-81.647	-77.4103			-75.5886	-81.2193
-36.2455	-43.9693	-75.1536	-53.8565	-46.3813	-145.082	-88.1578			-66.0882	-70.2543
-36.35	-123.137	-128.947	-44.966	-98.5732	-75.4291	-396.802			-82.709	-217.774
-120.674	-56.3169	-207.722	-49.9075	-76.4596	-69.5165	-153.164			-163.554	-74.2394
-79.2482	-122.131	-115.413	-78.5229	-53.1038	-92.4185	-59.8022			-104.566	-106.753
-55.8872	-60.0676	-63.2445	-50.5561	-79.8265	-46.66	-159.127			-129.635	-73.5987
-45.0712	-48.1108	-94.4849	-53.8111	-46.3303	-90.5602	-81.7264			-83.1721	-76.9046
-40.8237	-53.2794	-132.147	-46.5516	-47.8179	-71.5198	-115.304			-91.119	-180.611
-94.5538	-160.316	-111.915	-49.4822	-116.438	-111.956	-91.0645			-95.5239	-103.774
-45.3231	-137.713	-80.5047	-48.4321	-72.7082	-58.4783	-73.8286			-75.1171	-75.6582
-75.3154	-64.9888	-174.358	-46.3444	-64.6382	-56.7051	-109.806			-325.034	-162.066
-63.3371	-90.6372	-34.3295	-35.2787	-69.7197	-52.2946	-450.288			-61.6217	-53.4986
-45.2273	-139.649	-40.7511	-47.5013	-194.598	-44.2641	-83.61			-70.9698	-99.4983
-47.2819	-107.67	-49.141	-81.6027	-60.7443	-40.4968	-155.517			-215.329	-87.261
-81.926	-86.208	-290.064	-78.9846	-58.7995	-78.6445	-80.3842			-99.0775	-87.9534
-210.611	-157.748	-94.9882	-49.6933	-73.2847	-40.867	-63.3472			-113.584	-89.6555
-50.286	-44.145	-103.677	-57.9858	-62.8588	-114.982	-210.201			-70.1561	-88.325
-80.4353	-241.043	-58.5666	-73.9821	-63.6163	-125.816	-158.668			-136.875	-122.846
-71.9622	-418.328	-37.9886	-35.7468	-87.192	-127.105	-167.173			-92.8679	-79.4019
-77.8788	-93.8092	-88.7267	-97.9256	-76.0809	-113.134	-109.537			-236.992	-125.045
-76.4217	-33.5085	-121.269	-41.6582	-41.2019	-53.7179	-108.757			-173.657	-129.423
-123.159	-218.558	-25.1596	-40.7259	-41.6622	-52.9595	-79.4648			-67.548	-89.4585
-35.8155	-70.0413	-60.0623	-59.5027	-54.0671	-53.1811	-92.3868			-173.867	-81.2125
-46.6632	-75.0816	-152.66	-45.154	-52.6612	-31.499	-280.113			-124.979	-112.422
-45.4087	-172.496	-447.422	-37.6352	-107.104	-44.008	-82.9045			-58.3382	-66.4871
-31.7215	-60.9394	-60.3704	-60.9817	-136.775	-59.5734	-98.9687			-134.231	-107.099
-47.4766	-149.106	-404.284	-56.9025	-136.664	-41.9974	-331.148			-105.265	-79.7881
-58.2538	-86.6364	-104.628	-38.6415	-176.748	-137.489	-133.822			-68.6759	-91.9493
-138.526	-58.8627	-33.9428	-41.36	-73.8479	-63.7412	-207.342			-81.1382	-70.6277
-45.3062	-44.3274	-79.8703	-74.8572	-70.3701	-54.8906	-100.262			-54.2956	-82.6831
-72.2009	-84.9817	-38.5981	-44.0838	-38.5733	-81.3725	-74.7906			-100.159	-84.937
-184.885	-42.9158	-38.4352	-45.0744	-104.731	-100.95	-96.6269			-118.056
-47.3155	-67.2566	-104.623	-52.0339	-79.1118	-76.1751	-77.703			-73.0151
-44.1409	-190.367	-42.7726	-56.2547	-93.9171	-49.131	-129.401			-106.529
-46.3255	-205.439	-63.0787	-59.1695	-50.3031	-174.082	-180.682			-131.369
-44.6195	-77.7467	-69.8682	-107.5	-102.757	-49.7063	-136.117			-62.5238
-159.182	-41.2611	-37.8503	-46.033	-53.7504	-53.3651	-103.111			-88.7917
-40.273	-45.3269	-55.3002	-89.5861	-40.5721	-61.1897	-90.3944			-92.052
-52.9312	-64.9249	-52.5572	-67.4415	-51.6867	-56.7364	-152.52			-91.8292
-107.209	-102.257	-229.13	-48.0241	-120.634	-47.6801	-134.089			-51.863
-81.2022	-74.9732	-52.2504	-63.1453	-91.6679	-40.5758	-161.495			-103.419
-56.3644	-75.1462	-96.9488	-116.802	-77.7304	-69.5804	-133.318			-62.9006
-43.4979	-113.916	-149.641	-44.7257	-76.9316	-43.8442	-101.855			-69.3931
-65.6123	-52.415	-48.6566	-41.7012	-41.4862	-102.035	-142.356			-56.1485
-46.4906	-53.8314	-52.8341	-69.3736	-39.1193	-53.3609	-78.9427			-59.5867
-41.8494	-75.8927	-71.5192	-114.812	-95.2757	-91.561	-141.433			-97.1972
-73.0298	-50.0603	-72.09	-92.65	-99.0489	-83.901	-265.437			-125.97
-83.4213	-55.3937	-67.5124	-98.7972	-213.899	-38.4987	-83.594			-195.167
-55.4917	-48.7925	-41.9112	-54.0625	-186.2	-349.21	-90.7207			-91.9244
-46.4022	-82.1069	-52.4656	-60.9265	-64.9471	-62.6962	-97.1929			-79.2801
-65.0367	-39.2787	-117.742	-64.7505	-58.3545	-53.6463	-81.843			-97.7435
-50.5865	-98.0705	-155.938	-117.759	-77.8845	-46.1039	-131.701			-246.873
-71.1779	-43.3118	-51.2844	-88.7154	-46.7819	-39.9142	-80.1368			-66.6338
-327.791	-72.4153	-47.9572	-54.0488	-54.1618	-89.9687	-151.914			-379.602
-69.0739	-71.44	-116.982	-72.2596	-34.7124	-42.4483	-97.5553			-114.276
-51.1223	-55.8684	-40.729	-84.9558	-155.284	-145.869	-102.96			-157.064
-79.9678	-177.129	-56.8003	-34.7306	-82.5267	-95.0446	-90.5369			-111.164
-58.2396	-56.8568	-55.1978	-61.0517	-66.7408	-66.6821	-375.333			-81.0774
-87.3706	-76.661	-85.3201	-41.9839	-62.2022	-61.0821	-58.1154			-179.797
-45.1572	-70.5145	-99.404	-113.863	-114.878	-119.788	-173.601			-80.4304
-68.2728	-89.6938	-57.0963	-42.5957	-67.4045	-109.322	-88.6552			-72.5665
-77.4532	-98.5292	-63.2767	-149.343	-36.8678	-143.894	-82.567			-138.014
-51.2823	-45.1346	-41.6272	-69.0139	-53.2529	-117.058	-116.092			-128.855
-47.1064	-171.278	-60.8032	-81.4168	-45.6155	-34.5551	-109.04			-138.076
-59.9251	-38.3699	-48.8712	-136.632	-57.3813	-64.9722	-199.054			-190.958
-30.7166	-43.6201	-61.3023	-51.5772	-43.3334	-89.9889	-93.9765			-66.8158
-103.434	-53.1036	-45.0205	-34.0838	-78.5296	-54.4765	-121.494			-215.442
-125.09	-37.4695	-90.2966	-119.211	-103.727	-48.3904	-117.168			-99.0093
-40.0439	-48.8484	-46.6029	-60.3636	-28.3677	-126.408	-86.3785			-102.157
-32.7676	-55.6222	-54.3788	-83.3362	-40.9928	-64.3278	-105.536			-89.3988
-104.965	-91.9628	-50.2203	-70.0597	-43.8849	-48.7598	-114.772			-200.596
-81.5552	-88.4345	-190.06	-81.4241	-36.3178	-111.991	-239.926			-223.755
-44.3401	-46.4514	-125.813	-89.9291	-145.147	-69.4497	-58.1616			-82.719
-85.13	-83.0883	-89.2116	-54.7084	-59.7989	-105.148	-123.598			-149.009
-79.3166	-43.9971	-30.9396	-91.1623	-115.267	-250.677	-234.042			-187.493
-132.572	-43.9626	-53.9792	-131.009	-36.3668	-72.3495	-64.5983			-146.018
-63.2106	-49.235	-37.7606	-225.374	-31.8983	-35.7902	-94.1209			-72.2971
-48.9697	-72.2929	-38.8114	-96.7857	-75.9224	-59.9117	-69.7353			-155.965
-42.7969	-270.454	-67.37	-51.1752	-64.6723	-103.436	-122.896			-104.813
-47.7779	-197.333	-66.1065	-45.4305	-76.9888	-61.246	-121.128			-90.5715
-53.8635	-72.9528	-128.542	-136.492	-38.6396	-65.891	-78.3187			-298.965
-64.5015	-61.5123	-89.2917	-72.6303	-167.76	-82.5909	-99.2621			-193.655
-29.3578	-113.384	-64.2862	-63.426	-69.9774	-50.8514	-332.168			-139.878
-41.8111	-196.865	-279.963	-51.375	-62.9215	-55.2926	-140.766			-163.002
-41.6048	-84.3164	-186.751	-49.7084	-36.2156	-56.1454	-86.2039			-157.579
-37.395	-144.868	-70.5818	-111.563	-57.3794	-59.6121	-81.1416			-229.642
-78.4156	-80.5835	-106.192	-39.6113	-88.3406	-92.1084	-151.773			-99.3454
-166.735	-105.288	-82.015	-44.372	-72.2315	-44.3798	-93.2239			-306.751
-40.2185	-83.3013	-92.6938	-54.2229	-104.596	-57.4483	-76.9728			-211.471
-35.0056	-93.0794	-73.9288	-62.1094	-41.6835	-54.1109	-80.7603			-78.8601
-49.0633	-69.0599	-89.3995	-34.8078	-142.949	-52.2252	-70.4115			-257.231
-29.3306	-47.1116	-56.1145	-67.0441	-71.9645	-99.477	-350.658			-70.5217
-43.21	-83.971	-122.395	-47.4848	-72.4288	-91.1604	-74.5504			-150.417
-73.8909	-65.2343	-44.2978	-54.7517	-47.9777	-53.5084	-142.165			-59.1794
-47.7565	-107.419	-40.8414	-61.7904	-64.7557	-36.9812	-92.4322			-110.282
-115.798	-58.2537	-51.4335	-86.8747	-77.1302	-74.3181	-141.502			-213.025
-56.0034	-216.811	-210.677	-60.8241	-113.397	-74.9647	-68.01			-78.6761
-56.0913	-59.3066	-61.8475	-85.5202	-44.9035	-77.2864	-189.312			-179.777
-55.9292	-66.1491	-341.298	-74.6256	-72.4336	-44.4656	-130.162			-101.853
-127.079	-43.8586	-202.731	-164.243	-73.9035	-50.1838	-203.104			-112.333
-45.699	-75.0502	-122.854	-68.8038	-51.6106	-71.3513	-125.148			-368.242
-121.708	-54.2959	-86.4745	-172.627	-47.6233	-55.4142	-100.572			-189.766
-85.5689	-45.3507	-40.8385	-55.7932	-45.579	-61.8085	-144.468			-79.8495
-94.229	-72.8281	-57.729	-96.9641	-35.175	-47.928	-96.2278			-105.455
-156.718	-33.0864	-94.5905	-61.5262	-62.9243	-156.346	-210.889			-85.1704
-127.102	-77.4634	-101.124	-54.3694	-186.655	-58.3617	-268.229			-266.805
-103.735	-47.9531	-229.68	-85.9322	-84.3075	-42.3846	-136.477			-338.497
-38.2262	-54.5928	-47.3779	-53.6986	-44.3227	-46.4962	-306.706			-158.371
-48.3402	-50.3117	-136.75	-55.1384	-173.997	-85.5648	-140.464			-203.509
-75.5579	-51.7941	-101.836	-36.4355	-40.9858	-56.9255	-92.0954			-72.2177
-57.0374	-110.777	-34.2698	-40.0357	-47.6557	-104.669	-63.293			-163.78
-53.5234	-82.1237	-59.206	-66.2733	-74.3151	-45.3818	-117.86			-69.9891
-102.455	-63.508	-237.022	-67.3138	-36.1134	-54.697	-130.94			-63.9276
-35.6019	-76.9246	-180.663	-82.1903	-59.9565	-101.611	-101.317			-86.601
-44.9455	-76.3149	-32.4435	-47.2782	-40.297	-50.7788	-118.786			-87.4855
-54.6075	-76.1816	-79.5854	-92.7109	-67.5878	-42.7961	-102.802			-113.694
-44.0555	-38.8737	-83.9001	-57.3732	-72.2516	-74.4446	-196.635			-196.627
-43.3115	-45.2852	-88.6888	-55.5636	-46.3561	-55.9823	-125.039			-101.449
-66.4696	-45.1067	-36.304	-41.4175	-53.8374	-78.4274	-223.59			-151.178
-45.5612	-48.6218	-35.8036	-42.0556	-167.602	-189.479	-117.757			-101.914
-58.5312	-47.8035	-63.9811	-164.474	-63.4959	-37.9043	-149.17			-77.248
-45.2904	-41.5627	-62.9703	-65.7186	-105.331	-65.3819	-98.8899			-133.122
-53.6218	-63.8413	-154.378	-102.663	-61.1875	-37.2818	-117.884			-84.4154
-155.176	-95.9523	-67.9732	-76.4241	-48.786	-48.3741	-104.547			-79.6921
-68.4051	-85.7981	-209.883	-161.978	-45.5257	-56.1357	-113.264			-100.434
-63.4901	-58.9892	-46.3453	-65.6317	-48.9878	-73.7859	-129.155			-64.4916
-51.4619	-79.1162	-122.099	-90.9277	-52.2132	-35.404	-97.9915			-84.6731
-63.0444	-122.169	-37.4756	-46.4536	-96.7911	-59.2507	-83.2077			-93.2464
-83.3081	-145.957	-92.0438	-43.5595	-213.59	-74.6245	-94.9148			-73.6936
-72.7742	-108.461	-237.878	-75.5777	-31.1955	-73.8199	-172.477			-134.871
-64.0013	-144.374	-98.6409	-102.91	-160.813	-70.9128	-230.149			-84.8909
-120.166	-66.8939	-132.137	-98.4494	-59.9655	-50.3961	-116.1			-93.8846
-45.303	-55.6274	-152.15	-35.7917	-64.6167	-33.6603	-95.9954			-113.613
-86.1764	-42.9613	-108.55	-68.6824	-27.4313	-55.8224	-70.4289			-67.2014
-58.2128	-155.158	-131.885	-90.2271	-54.4095	-108.304	-123.948			-94.6796
-64.7186	-49.6754	-119.574	-91.9856	-58.6161	-81.3371	-224.98			-74.537
-39.2704	-74.4849	-302.138	-59.7144	-77.2423	-64.6004	-85.1097			-84.8757
-535.949	-38.0183	-145.076	-58.1159	-51.1211	-43.0718	-93.6136			-141.992
-55.759	-53.9923	-89.4073	-42.7963	-145.032	-85.8209	-124.641			-52.3942
-104.295	-122.979	-161.19	-188.19	-93.3294	-71.0993	-101.918			-97.7739
-96.6073	-72.0815	-299.329	-66.0253	-62.8952	-374.109	-164.286			-72.6808
-52.3209	-54.6881	-51.7432	-48.5737	-47.5715	-114.36	-217.895			-99.6434
-50.8988	-65.5084	-95.1203	-33.2159	-121.031	-32.9202	-77.8951			-75.5441
-53.1103	-64.9332	-220.096	-421.371	-62.8255	-91.5091	-118.744			-147.201
-40.7489	-54.9955	-67.3415	-160.166	-62.3356	-84.329	-71.6663			-156.715
-63.3646	-47.1817	-44.9683	-67.1949	-136.96	-105.619	-118.365			-94.3757
-68.773	-84.081	-182.406	-201.996	-39.7018	-62.1304	-110.727			-126.012
-123.885	-130.637	-170.239	-64.4428	-48.8474	-54.8218	-94.2481			-81.24
-91.0199	-118.684	-53.1879	-51.5302	-46.6803	-54.7557	-129.332			-125.9
-77.4668	-39.5917	-91.738	-183.594	-64.1437	-55.522	-129.082			-80.7659
-54.288	-58.3756	-100.48	-151.756	-54.1629	-58.4629	-143.018			-131.995
-63.6699	-39.7771	-325.847	-71.2421	-44.0513	-73.2367	-68.5764			-106.938
-50.6352	-90.1492	-82.7459	-90.8334	-56.0177	-37.3415	-75.7053			-106.449
-121.926	-132.729	-65.3323	-51.3769	-52.9362	-75.7633	-99.0116			-79.9709
-54.3156	-54.4587	-48.8666	-56.6193	-55.1555	-77.9957	-110.587			-66.1985
-79.5013	-128.882	-124.14	-50.3394	-80.8352	-49.9215	-79.4094			-87.4685
-37.5253	-53.2967	-108.681	-49.1508	-50.7901	-106.68	-107.123			-180.78
-101.798	-84.4982	-56.4006	-48.0254	-84.938	-41.516	-132.57			-171.065
-57.0661	-191.544	-78.2678	-39.4529	-44.5481	-55.4237	-196.245			-95.1716
-94.4077	-50.4404	-25.6473	-57.9449	-46.5491	-104.905	-141.687			-89.8219
-43.4425	-41.626	-55.986	-62.5148	-43.5396	-46.1524	-78.6031			-81.7014
-45.7618	-66.1058	-64.8877	-129.616	-114.218	-37.1459	-130.6			-79.8658
-40.1572	-39.5682	-56.3403	-79.3055	-142.122	-66.4272	-75.1354			-75.272
-46.7138	-53.9712	-59.2876	-97.9307	-68.5571	-120.707	-195.353			-62.5466
-49.1471	-40.5885	-56.0949	-97.4835	-62.9284	-59.1492	-100.1			-89.5845
-58.6924	-49.6765	-300.118	-69.6239	-68.0162	-58.7935	-64.0127			-55.3839
-36.9942	-38.2342	-153.072	-132.125	-171.661	-78.407	-73.9627			-117.145
-36.4644	-90.7537	-70.8672	-58.7575	-76.7686	-37.9299	-144.746			-72.2876
-80.1125	-44.4499	-77.1701	-45.37	-29.0045	-37.6011	-162.834			-81.2091
-75.4908	-112.757	-55.5297	-42.7142	-85.9707	-44.6595	-130.902			-99.566
-178.017	-76.5896	-40.3884	-82.2415	-89.8589	-58.2351	-123.746			-88.9804
-41.052	-80.6286	-101.556	-50.0682	-41.2251	-67.8746	-163.708			-77.4192
-55.888	-56.1512	-65.488	-55.3309	-91.6638	-60.7754	-85.9971			-102.012
-51.916	-82.0102	-107.538	-88.8048	-85.9841	-110.038	-64.7434			-83.4454
-102.415	-144.423	-56.4613	-186.53	-105.67	-27.8868	-137.726			-79.0045
-159.816	-103.742	-83.558	-40.7211	-37.6668	-118.687	-85.8135			-65.5552
-50.7286	-52.9363	-73.044	-62.6267	-73.1607	-37.6532	-86.1171			-90.1178
-63.8102	-44.1103	-51.7032	-82.0833	-45.7841	-254.361	-133.783			-98.5427
-98.6439	-133.441	-78.1448	-57.2493	-34.6817	-134.179	-82.7382			-99.2636
-47.0813	-138.42	-76.3693	-57.0014	-235.688	-60.5255	-183.39			-63.7946
-57.4902	-41.25	-148.634	-56.1842	-36.6139	-40.1347	-85.9411			-95.4924
-44.1637	-72.4498	-317.975	-53.739	-56.7903	-46.8975	-164.437			-87.1402
-122.609	-63.0918	-171.834	-48.5731	-61.4823	-76.636	-103.769			-82.807
-45.21	-51.012	-42.5692	-96.6284	-64.9786	-59.581	-153.2			-166.892
-43.3523	-55.2159	-41.3839	-70.0417	-69.7395	-71.0451	-84.4755			-94.9055
-48.8979	-46.9318	-60.0092	-80.9107	-58.4969	-274.351	-110.945			-109.587
-49.6299	-101.94	-33.9423	-110.428	-43.3464	-107.128	-190.208			-94.39
-82.4524	-162.961	-79.8152	-60.5394	-31.3748	-194.355	-69.6138			-91.9479
-119.675	-48.2255	-93.0943	-64.8264	-144.807	-37.3691	-136.631			-107.494
-39.8181	-107.722	-47.1951	-56.2346	-39.9983	-117.366	-112.612			-87.3304
-64.9344	-98.5081	-58.0364	-86.9584	-103.99	-41.5361	-197.255			-102.863
-55.8288	-57.3502	-124.896	-72.689	-207.176	-119.465	-136.971			-122.245
-53.1523	-69.4309	-40.4681	-51.7904	-102.852	-56.2084	-97.4248			-96.7347
-71.6965	-63.5783	-115.671	-64.8678	-33.8819	-39.6601	-113.222			-220.816
-67.0012	-71.4562	-85.1888	-91.9586	-49.2391	-71.2351	-68.9827			-203.91
-105.858	-90.3922	-70.3114	-44.999	-43.0144	-50.6936	-101.301			-121.309
-56.623	-59.6316	-136.917	-89.4345	-139.878	-50.9044	-71.5216			-187.685
-59.9081	-149.625	-59.7862	-65.4386	-83.119	-44.9422	-377.11			-219.185
-56.1518	-76.765	-84.61	-75.8128	-35.522	-42.4109	-97.6333			-183.647
-49.5153	-104.282	-71.359	-46.3753	-84.4066	-77.8461	-92.5367			-122.044
-41.1293	-97.752	-41.5594	-137.75	-81.5214	-61.641	-142.938			-186.116
-80.7845	-281.374	-77.3933	-48.9043	-167.233	-39.5481	-280.836			-212.824
-102.016	-74.8868	-43.6496	-49.8525	-56.3355	-103.148	-118.975			-219.365
-49.2949	-61.1228	-111.184	-67.4591	-98.6107	-111.305	-69.8125			-210.532
-63.3972	-70.5279	-29.1261	-69.6494	-86.0274	-100.472	-155.131			-137.767
-94.7756	-74.8648	-50.1244	-89.9184	-68.5097	-219.521	-72.9386			-78.5762
-159.691	-169.071	-81.2703	-54.6932	-60.1996	-53.2109	-113.289			-97.0743
-107.642	-145.005	-93.801	-75.7078	-35.4644	-99.8644	-160.265			-218.195
-69.6562	-85.2257	-279.423	-73.9306	-54.5904	-82.4682	-105.09			-68.3012
-530.035	-39.9841	-48.9056	-77.5518	-137.605	-67.3203	-146.676			-209.203
-48.0168	-49.695	-74.501	-78.9958	-80.4415	-41.6429	-389.589			-224.218
-160.057	-135.271	-74.9008	-139.52	-32.7847	-100.794	-103.375			-159.817
-42.7246	-47.3601	-189.007	-65.9741	-175.605	-186.911	-84.7597			-107.021
-81.9311	-170.956	-142.048	-72.0094	-50.3474	-47.1424	-96.2832			-215.165
-98.2419	-39.194	-76.5308	-49.0583	-54.8492	-80.2021	-84.9333			-205.267
-47.1942	-417.815	-56.8952	-84.5753	-66.7348	-117.473	-87.0133			-149.333
-88.6804	-82.5458	-89.4153	-43.7563	-32.6427	-51.2682	-59.6492			-187.837
-69.5761	-64.0962	-119.683	-211.089	-237.334	-77.7278	-73.5493			-176.553
-133.709	-65.3958	-47.3838	-39.8037	-75.1937	-42.4622	-89.3653			-152.016
-101.277	-97.4471	-44.2993	-51.1768	-95.3087	-44.298	-98.2837			-253.769
-118.045	-62.3486	-98.6575	-105.104	-42.55	-85.348	-276.303			-127.299
-32.7164	-62.8647	-157.129	-61.5528	-47.2576	-41.4536	-65.6137			-196.332
-97.548	-55.7005	-135.006	-86.5034	-40.9835	-37.9288	-94.3245			-115.476
-34.34	-78.6652	-51.7675	-97.2919	-134.59	-82.4599	-48.974			-90.8342
-60.0332	-53.7183	-52.0827	-72.8782	-62.7286	-55.1439	-134.792			-147.935
-46.4088	-99.9326	-149.042	-71.1099	-65.3248	-55.0589	-124.814			-231.901
-35.1656	-50.8342	-51.474	-76.3169	-35.8259	-43.4627	-88.5759			-190.803
-45.0855	-64.9514	-51.2929	-67.7496	-35.3695	-33.8628	-87.9743			-234.868
-69.8307	-105.137	-120.941	-61.2516	-31.9333	-46.8637	-78.5803			-150.261
-44.5598	-61.4888	-274.171	-70.9215	-215.911	-48.7421	-86.573			-172.813
-39.1791	-74.6286	-66.2426	-216.78	-75.9575	-45.2474	-84.705			-133.029
-31.2336	-57.7203	-86.9125	-68.9375	-50.0945	-110.08	-126.571			-151.222
-33.5694	-44.7577	-89.0465	-72.0334	-62.8346	-40.2725	-251.165			-119.609
-56.8609	-285.956	-66.2478	-106.354	-40.4087	-52.2421	-85.183			-163.524
-53.1192	-48.045	-60.8999	-32.8414	-78.0876	-134.871	-66.2702			-130.444
-59.4153	-134.247	-69.0731	-83.5891	-78.9767	-65.9458	-101.474			-127.8
-40.8406	-47.682	-83.0655	-89.2151	-120.585	-86.3157	-80.5709			-110.866
-62.0913	-77.2575	-56.9506	-41.8481	-48.0456	-60.8854	-77.5102			-160.619
-66.3655	-60.1252	-51.2985	-84.282	-76.1213	-82.7919	-68.2296			-75.6129
-53.4062	-48.8907	-60.9739	-62.0857	-38.2289	-51.0856	-105.713			-164.228
-30.0056	-131.948	-78.3709	-57.1152	-75.0231	-67.2857	-106.958			-164.819
-74.3643	-64.757	-210.54	-69.6416	-47.7068	-44.4143	-157.212			-165.529
-43.4468	-70.3049	-45.3565	-61.5085	-78.5831	-83.1626	-70.5001			-191.451
-37.1075	-100.988	-64.426	-94.3494	-60.7981	-98.6383	-71.3159			-150.919
-64.3306	-66.2199	-44.4781	-49.012	-70.9739	-55.4449	-50.0595			-115.839
-66.7854	-75.7041	-39.1544	-49.5438	-151.978	-49.7115	-141.457			-123.943
-62.2545	-46.1439	-51.8297	-54.2161	-34.249	-121.267	-99.7223			-175.151
-34.3492	-87.4574	-61.6138	-65.2891	-59.5314	-121.384	-137.301			-149.363
-62.6039	-105.299	-88.0023	-99.0174	-68.5071	-86.1522	-61.758			-160.36
-74.5268	-74.7263	-79.5363	-81.0976	-64.4585	-171.19	-168.86			-104.785
-43.3148	-58.9556	-82.6952	-34.6181	-168.676	-43.187	-77.357			-134.137
-37.6688	-52.4873	-52.7091	-59.9716	-24.9555	-107.354	-87.9298			-155.513
-134.909	-56.0826	-47.5603	-48.314	-87.7188	-36.2901	-156.412			-155.565
-71.3936	-127.473	-42.3371	-68.7992	-72.5682	-65.8722	-108.954			-148.907
-30.3031	-59.7549	-37.0898	-58.9139	-47.2499	-45.946	-76.777			-137.097
-36.778	-46.4838	-166.947	-67.2736	-88.1469	-41.2808	-240.876			-198.458
-36.4836	-49.3162	-132.55	-64.2166	-53.846	-171.264	-138.863			-94.2419
-73.3794	-149.784	-182.152	-67.1379	-57.9293	-34.0438	-94.3792			-127.238
-57.367	-78.4692	-158.219	-121.335	-44.9237	-37.4472	-107.632			-167.292
-33.9306	-81.8185	-255.344	-74.0553	-46.7156	-72.8284	-76.8735			-135.819
-45.8898	-93.1604	-73.8226	-81.2635	-37.4028	-48.6338	-198.703			-226.247
-71.4867	-50.9126	-35.0387	-85.2905	-77.5571	-141.559	-140.92			-196.501
-37.1147	-57.4121	-59.5039	-60.1526	-42.8834	-44.1684	-98.4455			-209.044
-34.7168	-76.5271	-163.966	-162.672	-47.3754	-59.5934	-103.064			-178.868
-36.2464	-65.4086	-173.132	-57.4728	-96.0733	-41.2475	-69.7915			-187.515
-186.282	-44.2874	-91.539	-56.9833	-63.7707	-181.818	-64.1993			-192.769
-34.6652	-52.4347	-46.5205	-48.129	-37.7037	-59.5135	-91.7954			-116.291
-60.9736	-70.738	-32.8667	-205.17	-71.9187	-92.8707	-117.7			-118.656
-59.6665	-68.6659	-416.686	-79.9133	-120.343	-56.9996	-176.88			-145.229
-52.1635	-120.674	-76.3704	-34.9085	-91.1589	-63.0779	-199.705			-234.083
-45.7156	-60.3772	-54.8154	-55.1177	-78.1042	-43.569	-66.763			-121.86
-25.1846	-51.9336	-106.504	-56.4367	-29.3421	-34.3497	-150.831			-60.7452
-51.4757	-52.2775	-50.5285	-91.5383	-243.14	-94.4721	-318.351			-88.3768
-36.8073	-48.8002	-59.0885	-84.5237	-64.971	-58.1189	-97.782			-182.042
-107.582	-53.11	-31.9044	-106.75	-37.3596	-28.9712	-115.23			-120.12
-64.282	-135.2	-88.6245	-63.1108	-54.9593	-65.4257	-92.6576			-166.702
-65.5851	-50.0682	-130.764	-54.9391	-39.5553	-60.8981	-75.2608			-141.847
-66.6346	-98.7265	-66.9437	-67.0773	-31.7059	-87.6829	-77.681			-91.4871
-31.7208	-54.1309	-96.0585	-41.8184	-34.8296	-34.4775	-448.386			-159.304
-49.3281	-167.07	-113.168	-95.7215	-37.0873	-53.1507	-235.423			-116.487
-49.6384	-32.7672	-79.8618	-72.1617	-107.155	-82.1581	-62.3713			-186.301
-40.6296	-73.1028	-127.938	-50.2773	-40.0642	-39.9864	-84.8657			-143.851
-52.875	-56.1543	-48.5076	-48.6187	-56.3251	-121.466	-107.313			-125.278
-57.9619	-83.8311	-63.7694	-55.6182	-48.6555	-40.0558	-158.928			-144.506
-39.6283	-273.5	-149.644	-54.2496	-167.92	-36.7716	-130.281			-197.923
-81.308	-85.0029	-230.616	-146.874	-121.657	-58.605	-102.622			-127.08
-101.958	-62.9712	-60.4628	-50.1098	-61.3501	-70.6597	-76.3045			-81.4391
-115.531	-59.2238	-84.9056	-57.9546	-147.815	-56.3609	-153.722			-85.7849
-56.4667	-56.6171	-207.075	-88.6269	-63.2858	-95.9273	-78.9339			-70.9073
-87.9946	-105.093	-396.522	-68.4136	-25.9578	-45.8083	-178.427			-141.473
-84.7464	-85.7016	-45.719	-71.4026	-43.1746	-109.24	-73.5912			-151.635
-57.9194	-70.766	-98.9609	-72.7805	-30.2179	-74.2986	-149.448			-84.5978
-196.682	-50.1582	-113.942	-82.1771	-33.2351	-46.6288	-108.128			-142.03
-102.647	-59.9011	-119.859	-96.5717	-34.5867	-50.4329	-93.3145			-120.817
-101.041	-56.712	-118.476	-113.639	-29.9304	-79.216	-81.644			-149.635
-42.0371	-52.2522	-92.1607	-55.9072	-55.2381	-42.6302	-105.772			-201.248
-155.47	-47.5347	-41.5942	-61.5986	-62.2327	-42.429	-162.39			-138.185
-66.0589	-59.7633	-165.085	-49.9725	-74.7304	-65.7214	-79.626			-124.069
-77.6037	-93.1466	-62.154	-47.5728	-29.7757	-50.8072	-66.6781			-120.093
-47.6891	-54.3695	-55.025	-58.1761	-106.86	-77.233	-67.5444			-119.252
-64.7764	-64.9565	-81.456	-76.4054	-26.0611	-69.4719	-151.06			-123.64
-52.7288	-53.5203	-143.798	-76.4898	-72.9773	-54.8783	-64.3517			-85.7072
-59.9663	-69.9232	-99.6637	-71.6487	-57.2689	-37.5193	-88.0128			-60.4912
-119.513	-44.2492	-449.915	-60.6751	-46.0089	-63.9906	-77.1806			-134.342
-38.7397	-65.5076	-75.4673	-320.979	-41.2443	-39.2734	-157.488			-71.7309
-51.0782	-79.6346	-184.534	-35.887	-36.7548	-61.036	-228.673			-138.053
-43.0625	-54.0596	-143.433	-111.376	-50.2026	-49.3721	-126.155			-139.594
-75.6295	-89.7587	-94.9674	-60.7303	-25.7396	-38.0172	-79.0472			-151.014
-138.823	-159.652	-50.7938	-52.0557	-43.4147	-57.5542	-75.1438			-104.567
-44.4756	-117.337	-80.2739	-182.915	-71.2482	-87.1666	-62.1192			-127.658
-49.2017	-44.2714	-184.582	-86.726	-71.4899	-98.9599	-143.382			-264.789
-105.682	-59.1003	-85.5336	-58.1561	-160.161	-70.9185	-162.246			-145.607
-56.3496	-83.1878	-57.4736	-41.4465	-32.4521	-95.5265	-161.54			-183.857
-37.5198	-47.2848	-123.744	-52.1503	-27.9951	-67.5831	-104.731			-111.81
-116.107	-98.1188	-58.936	-40.559	-67.8852	-38.4925	-65.6422			-95.028
-54.4944	-222.689	-46.8244	-75.8644	-49.7514	-51.8774	-340.796			-111.583
-66.9444	-205.062	-47.933	-95.6148	-27.2229	-60.6279	-116.804			-125.847
-58.7856	-139.866	-334.964	-127.278	-43.3903	-53.934	-128.759			-144.28
-110.018	-87.2062	-67.395	-84.1341	-54.1483	-50.8354	-118.436			-136.184
-60.1823	-80.5913	-155.277	-157.584	-52.2631	-70.8055	-106.226			-301.368
-94.0221	-56.7945	-60.6922	-35.9343	-89.7548	-40.1454	-73.6324			-75.1012
-43.6164	-85.1031	-81.6365	-161.538	-73.446	-41.314	-108.909			-131.79
-54.0295	-75.6237	-45.2509	-77.7957	-34.9454	-70.1468	-59.3993			-123.009
-81.4655	-70.0447	-58.5666	-55.4776	-39.3689	-115.891	-69.5521			-77.897
-68.4517	-64.8418	-68.3872	-115.184	-34.8967	-41.5242	-89.6753			-157.051
-92.2705	-47.8161	-101.089	-77.0159	-72.1052	-59.6084	-163.934			-99.7087
-63.7658	-50.4021	-53.6164	-46.4788	-41.9903	-77.8774	-69.8408			-168.299
-45.8562	-48.1893	-66.5297	-49.953	-44.9919	-61.0491	-92.4759			-110.084
-90.9843	-68.9994	-36.4545	-101.216	-24.99	-50.0419	-61.1041			-132.217
-53.5528	-140.008	-104.391	-66.3505	-95.9463	-49.047	-63.9822			-135.87
-53.1005	-115.644	-513.928	-50.2049	-82.5033	-45.3323	-104.152			-101.581
-92.9502	-85.1678	-65.5557	-54.2116	-39.6052	-51.7944	-102.478			-153.282
-50.9567	-150.721	-45.9758	-44.2677	-34.8286	-59.2302	-100.65			-216.358
-79.8965	-70.8718	-55.3068	-55.2702	-43.5294	-40.1449	-137.149			-169.438
-83.893	-66.7728	-104.595	-87.3709	-66.8096	-57.6654	-87.7824			-114.729
-172.883	-48.7403	-152.78	-49.0804	-37.1628	-100.443	-98.0235			-122.328
-91.0871	-133.8	-117.397	-49.1904	-34.5685	-34.5388	-206.92			-114.107
-38.9847	-56.3497	-97.98	-70.7339	-75.6419	-37.9737	-55.2966			-91.1035
-45.4686	-49.2114	-188.286	-102	-82.4373	-68.6025	-96.065			-105.138
-46.4515	-51.7822	-172.385	-142.942	-40.0666	-50.4828	-109.422			-95.2589
-47.4773	-102.626	-158.661	-96.4055	-91.5381	-35.7913	-72.8131			-138.336
-96.5099	-129.244	-37.8153	-52.7956	-74.9462	-52.6328	-66.2821			-220.435
-77.9168	-80.6516	-39.4939	-70.2407	-75.1195	-116.172	-85.7393			-104.351
-61.3352	-47.6665	-86.6016	-35.4374	-100.692	-130.451	-129.037			-207.074
-132.874	-76.3114	-43.035	-62.6738	-26.1575	-95.5724	-67.5447			-108.655
-191.789	-89.5208	-48.2819	-57.4783	-42.6185	-52.0525	-77.6568			-138.354
-30.7984	-216.298	-37.9998	-102.843	-110.201	-39.5604	-70.1313			-147.28
-36.2003	-126.132	-87.4074	-100.981	-92.8825	-75.7108	-62.7354			-146.6
-58.489	-72.8943	-122.359	-116.539	-43.7959	-54.1984	-78.0078			-120.431
-79.1502	-51.6214	-158.301	-155.659	-40.2011	-45.8918	-124.492			-255.161
-51.9042	-65.8753	-74.6526	-46.6327	-68.6899	-80.0192	-46.561			-158.485
-69.0593	-71.4336	-58.7023	-42.2212	-32.6371	-56.7992	-87.3219			-82.7446
-44.8349	-46.194	-52.8262	-60.3628	-57.6478	-60.2615	-155.058			-55.0486
-50.0347	-47.2652	-64.9196	-125.511	-58.039	-128.914	-74.1548			-108.674
-48.4213	-48.471	-57.542	-59.4414	-65.242	-93.1325	-72.9106			-163.668
-59.224	-78.8581	-135.573	-239.227	-136.649	-71.3023	-146.437			-217.933
-52.178	-211.817	-147.252	-55.5067	-30.3861	-52.8501	-140.109			-164.506
-64.2628	-144.489	-80.5636	-75.2323	-35.4119	-52.4038	-78.0331			-91.0899
-51.0446	-276.694	-44.694	-56.7585	-55.0061	-185.937	-104.293			-142.446
-47.9958	-169.409	-146.25	-119.58	-30.3971	-44.6264	-73.1952			-79.4979
-140.109	-46.8091	-110.429	-77.658	-80.3464	-48.2492	-121.157			-132.481
-32.2609	-141.414	-49.1321	-42.5005	-79.6267	-112.711	-76.4284			-89.048
-44.9105	-62.8161	-38.5842	-95.5804	-61.9777	-53.3319	-96.6379			-126.81
-211.845	-84.2708	-77.1389	-35.5144	-84.423	-60.3718	-139.867			-116.827
-45.8744	-138.962	-137.22	-47.8114	-54.1304	-72.6627	-66.6828			-207.16
-105.888	-54.0435	-125.188	-73.2446	-51.5802	-84.5302	-54.6123			-92.5712
-32.5607	-73.8893	-35.8227	-100.26	-34.1607	-36.7018	-89.2907			-192.609
-97.3799	-75.0321	-46.1445	-61.1391	-58.2501	-65.6193	-77.802			-73.7419
-45.3691	-91.8878	-153.423	-86.0927	-109.005	-53.9887	-143.091			-74.0916
-78.8873	-151.664	-69.3086	-96.0901	-36.7045	-43.2147	-68.2215			-190.441
-54.7833	-49.0277	-112.858	-127.683	-41.4311	-85.1999	-123.352			-155.977
-58.697	-66.9006	-73.2372	-65.1871	-101.747	-57.0367	-78.9072			-146.58
-59.1991	-126.238	-73.1917	-93.4691	-43.6189	-163.345	-74.2239			-114.082
-49.5639	-108.749	-159.943	-56.4761	-38.7228	-58.5902	-61.8539			-119.555
-57.6646	-67.8779	-91.8724	-81.1772	-32.6792	-47.6108	-85.3158			-253.84
-42.8338	-39.9448	-81.8299	-55.068	-35.3506	-87.0986	-72.2164			-148.795
-79.3278	-52.3625	-55.5785	-54.776	-44.4525	-48.692	-157.646			-141.982
-124.843	-53.1681	-71.1893	-51.8195	-29.7994	-56.5424	-187.32			-62.5792
-37.1574	-96.5156	-179.563	-354.826	-32.6228	-69.5868	-50.1602			-128.119
-45.3846	-192.471	-114.924	-67.7143	-162.201	-48.6794	-72.3769			-131.776
-67.4314	-105.571	-114.171	-107.725	-52.6414	-91.5219	-44.132			-72.2061
-119.743	-58.4707	-45.7539	-66.4498	-40.6145	-122.518	-96.3565			-101.246
-73.2816	-98.008	-132.395	-100.694	-57.3735	-49.946	-79.7801			-139.34
-42.0391	-93.4293	-76.2047	-157.008	-30.1968	-44.4512	-111.895			-91.7421
-43.6992	-63.0023	-98.1173	-64.2729	-30.7636	-41.9909	-55.2947			-135.538
-40.7721	-66.7758	-71.0972	-49.0951	-52.276	-128.174	-83.1716			-132.387
-52.5592	-115.904	-35.3421	-108.555	-31.9588	-56.1668	-94.8662			-131.898
-39.913	-41.0172	-126.962	-98.8846	-50.0188	-70.4379	-84.7883			-104.993
-124.537	-34.1547	-60.6598	-40.4108	-113.765	-51.7908	-80.9232			-198.713
-49.4792	-60.5365	-111.884	-51.2896	-64.4463	-46.7384	-91.5476			-115.479
-61.044	-58.069	-31.0142	-80.5283	-45.4846	-88.2771	-138.953			-135.815
-91.1576	-42.8674	-246.098	-53.4355	-56.0984	-72.9306	-141.41			-108.954
-56.9613	-71.8045	-343.055	-58.1745	-34.6289	-49.356	-68.9925			-196.933
-161.029	-39.7424	-190.061	-55.807	-85.5242	-120.974	-94.9666			-138.353
-32.8808	-131.706	-84.8356	-48.3771	-117.106	-48.3847	-132.645			-148.572
-61.5924	-231.022	-99.0666	-66.7183	-123.064	-51.9604	-206.471			-166.058
-190.913	-43.7293	-38.94	-280.005	-38.774	-37.2206	-113.565			-163.843
-71.1505	-88.8514	-156.425	-87.9556	-69.5321	-89.7394	-188.36			-144.282
-49.2995	-100.836	-102.395	-202.312	-33.5643	-40.879	-45.8751			-157.191
-37.0141	-77.7887	-172.364	-49.531	-117.566	-48.9436	-309.845			-189.216
-94.5986	-84.1786	-47.3669	-55.988	-98.0934	-77.0549	-144.846			-194.392
-100.197	-68.1233	-34.9729	-50.0563	-36.3304	-37.6066	-71.909			-89.0626
-62.7387	-197.76	-47.8799	-64.8812	-31.2735	-57.0179	-72.6371			-188.901
-64.7158	-64.2399	-47.621	-56.4739	-49.9249	-56.2621	-142.097			-79.1785
-133.1	-75.8265	-64.412	-51.989	-97.7942	-64.46	-64.5795			-174.287
-83.7701	-72.8387	-119.285	-94.0559	-43.1933	-106.971	-177.032			-179.4
-93.7501	-63.7181	-141.38	-66.8364	-35.5864	-39.1703	-179.594			-118.725
-30.3622	-125.308	-57.7775	-165.871	-147.426	-45.2289	-94.575			-118.154
-49.8622	-55.9549	-95.9735	-35.3626	-35.9576	-152.841	-79.9283			-72.9324
-36.1662	-52.139	-87.8914	-52.0866	-64.2673	-52.2917	-81.4637			-217.256
-100.72	-85.3706	-42.4823	-55.8085	-49.6327	-38.8951	-138.881			-88.933
-48.2069	-45.3552	-73.1703	-120.352	-78.8489	-154.561	-147.224			-100.828
-62.9862	-60.1644	-88.7039	-53.9594	-88.7463	-71.34	-289.961			-54.3119
-55.0488	-71.529	-68.7412	-128.693	-50.1387	-46.7938	-57.1104			-68.3515
-56.3389	-33.109	-75.1126	-112.388	-172.121	-26.9089	-99.1936			-133.266
-54.9606	-110.241	-134.258	-49.1742	-49.1946	-62.8828	-138.393			-88.042
-32.8477	-42.111	-48.5159	-56.6723	-37.1143	-33.7174	-71.2328			-124.686
-138.251	-58.5082	-158.345	-63.4077	-39.1591	-61.0392	-57.4912			-134.001
-117.4	-56.3346	-36.8547	-99.2584	-56.9728	-101.284	-67.9134			-110.899
-60.6105	-157.537	-82.0682	-95.9683	-95.5597	-63.6182	-128.022			-138.731
-40.9498	-144.188	-120.679	-43.2225	-33.4905	-137.021	-52.2368			-127.839
-64.2657	-106.071	-38.7721	-46.1	-50.8334	-61.289	-76.3204			-154.749
-36.0043	-110.943	-114.409	-52.3489	-137.356	-56.1028	-94.1831			-121.109
-36.5826	-77.0824	-55.4265	-100.666	-41.7934	-203.379	-101.368			-131.689
-47.2134	-219.017	-304.929	-59.0472	-59.0101	-131.242	-164.485			-97.5888
-33.1403	-64.8694	-53.3381	-176.685	-67.3241	-69.674	-64.4021			-104.301
-35.6826	-70.2028	-87.3383	-61.0576	-89.6299	-43.2823	-146.744			-131.257
-59.053	-42.8229	-160.442	-81.0183	-238.502	-45.9463	-56.3799			-93.7404
-122.533	-130.862	-283.126	-45.8	-132.248	-58.3805	-85.3699			-181.49
-77.1335	-78.921	-126.93	-67.5604	-60.3992	-55.7925	-134.162			-224.182
-80.8508	-100.792	-84.7327	-44.9707	-66.0983	-56.705	-85.2622			-95.3803
-66.8792	-51.3108	-36.0347	-59.1652	-38.8291	-55.5916	-83.5231			-162.841
-46.3121	-79.4459	-118.549	-61.5083	-44.0353	-90.0312	-94.4825			-111.941
-39.9341	-72.1234	-31.2161	-60.686	-48.6654	-82.4375	-70.5025			-125.604
-124.192	-44.2987	-66.0229	-57.641	-46.8329	-45.194	-49.1938			-166.879
-61.2437	-89.6518	-57.1031	-151.716	-43.311	-75.4776	-46.2195			-107.097
-85.6009	-62.3017	-136.225	-68.8197	-47.5008	-52.2515	-80.3279			-103.294
-149.772	-68.3719	-74.7612	-70.9982	-48.0754	-63.155	-81.4042			-150.462
-72.8667	-131.197	-197.04	-98.7708	-32.8813	-70.3465	-123.686			-131.599
-44.5557	-61.48	-122.993	-64.9697	-54.5953	-34.6462	-97.4092			-91.0317
-179.911	-45.4906	-261.512	-38.61	-51.317	-40.7642	-159.586			-87.9742
-137.373	-56.4945	-77.0503	-59.1021	-76.7437	-38.905	-85.9659			-73.1972
-163.124	-37.8858	-67.6066	-39.8934	-45.2648	-104.256	-147.727			-217.342
-103.125	-126.726	-38.9294	-59.5933	-37.142	-37.7849	-129.006			-95.7754
-103.795	-40.6415	-35.7072	-73.4546	-39.9824	-57.8941	-226.718			-107.43
-149.259	-137.987	-147.892	-48.1461	-31.8199	-117.074	-74.6934			-131.988
-44.6523	-214.271	-59.8212	-90.55	-30.175	-69.3131	-128.204			-95.2185
-203.151	-38.6584	-76.4094	-48.8886	-46.642	-52.3094	-68.8969			-231.502
-38.3774	-41.096	-168.259	-137.566	-73.7761	-244.625	-115.06			-120.403
-43.5074	-73.777	-128.898	-79.8942	-216.43	-46.8353	-158.582			-116.143
-70.5607	-120.589	-57.5279	-140.267	-40.606	-93.1445	-87.774			-78.5238
-45.5397	-41.7223	-63.2841	-64.1688	-82.9882	-180.104	-86.0791			-124.456
-46.344	-41.1667	-176.451	-58.0109	-124.327	-64.3332	-80.5701			-55.9238
-45.4997	-80.9853	-150.079	-61.6514	-44.3303	-90.0735	-134.338			-172.332
-54.0358	-57.9733	-179.98	-61.956	-44.804	-39.8528	-216.018			-97.9793
-81.3962	-63.2823	-53.8042	-127.239	-57.6373	-50.6498	-109.911			-144.656
-42.5832	-166.582	-65.8854	-79.487	-38.2498	-72.278	-57.7873			-81.9064
-51.351	-67.8957	-83.7337	-46.7679	-70.8624	-54.5936	-129.909			-49.2981
-36.424	-54.9464	-96.0838	-63.9937	-28.0708	-80.7678	-112.089			-206.06
-60.749	-65.1746	-73.1235	-81.8304	-48.4063	-113.553	-92.6197			-86.3612
-93.7387	-106.759	-321.133	-95.0633	-65.2023	-41.7848	-157.73			-100.307
-104.158	-38.8151	-79.0369	-178.962	-35.3795	-40.912	-87.8391			-121.406
-41.6137	-50.1484	-250.92	-90.2948	-82.7519	-69.316	-135.039			-112.232
-33.5169	-45.6669	-48.7639	-96.0796	-42.3361	-62.9385	-58.0905			-185.025
-43.1711	-42.2113	-44.8048	-123.185	-35.4425	-94.2807	-115.238			-217.303
-49.4996	-71.6228	-73.0514	-83.174	-30.968	-33.3607	-114.486			-78.1351
-69.1466	-94.3116	-102.198	-82.7564	-51.7733	-38.0035	-138.821			-101.58
-64.6813	-85.3548	-94.4048	-120.248	-68.6758	-664.563	-94.9698			-110.339
-100.185	-113.742	-120.586	-98.5573	-48.1193	-44.0894	-70.0913			-250.52
-53.2703	-133.327	-91.169	-50.3209	-28.3039	-43.7035	-146.398			-92.8737
-34.8254	-51.7161	-33.5386	-87.0351	-78.1653	-154.754	-47.1139			-109.45
-70.9308	-58.4907	-57.2589	-114.978	-95.6	-77.6557	-127.617			-187.888
-68.169	-55.6756	-46.3968	-172.36	-60.5097	-53.544	-69.1397			-143.314
-52.5601	-96.9113	-90.3724	-105.041	-54.6402	-121.056	-83.6429			-120.985
-71.7689	-53.9855	-66.5884	-64.7635	-29.7628	-64.6014	-101.624			-113.169
-46.1384	-210.082	-29.0307	-96.6522	-33.7609	-204.468	-66.3521			-78.985
-45.6664	-160.818	-60.7562	-111.086	-53.2027	-92.9736	-68.1937			-136.972
-45.2429	-71.0897	-117.136	-90.112	-191.144	-44.0757	-109.505			-129.13
-36.9287	-40.4077	-306.764	-45.0717	-52.9528	-40.5997	-62.5273			-106.729
-37.8253	-51.5118	-42.855	-95.0619	-86.7797	-63.7085	-75.9587			-224.555
-38.8539	-56.0922	-129.544	-88.619	-49.4942	-103.913	-71.7737			-187.485
-50.5486	-70.7652	-67.9833	-59.9873	-61.063	-50.5744	-93.1738			-95.6041
-111.17	-65.3955	-53.3448	-61.4378	-122.338	-83.819	-150.724			-182.691
-46.9697	-39.4628	-36.0661	-102.424	-43.1251	-34.6769	-167.062			-184.276
-45.6155	-40.5249	-29.5017	-55.8581	-38.7441	-43.227	-131.073			-281.361
-69.6149	-33.0791	-124.489	-72.537	-57.0124	-46.7061	-60.3372			-93.3157
-146.563	-209.721	-93.6473	-50.3796	-53.2292	-100.904	-131.795			-83.4852
-32.9945	-110.365	-53.7891	-40.5823	-36.4669	-71.2732	-155.842			-119.629
-49.9664	-97.805	-138.183	-85.5574	-66.2896	-62.9834	-152.919			-75.4586
-88.1461	-51.3875	-107.717	-45.4241	-93.4867	-90.7169	-66.5105			-178.316
-51.3598	-50.8271	-100.333	-75.2604	-139.515	-98.7095	-80.7741			-87.0493
-109.705	-170.017	-63.1047	-47.9005	-38.3664	-120.397	-89.5224			-168.954
-64.0924	-50.3927	-189.911	-95.902	-73.2977	-46.2302	-108.412			-245.97
-55.917	-75.711	-36.6049	-108.258	-92.972	-73.538	-92.7668			-95.1835
-30.6686	-113.784	-73.2593	-76.689	-39.1932	-40.5823	-92.1586			-119.548
-61.7661	-40.2268	-44.3755	-87.7612	-50.4314	-172.233	-69.5696			-117.163
-78.4765	-111.001	-70.9553	-94.5555	-48.9133	-33.9761	-103.956			-95.6073
-122.221	-62.434	-84.512	-57.5506	-89.3091	-33.1899	-113.634			-169.407
-45.9806	-90.7925	-76.8197	-51.9964	-42.5865	-42.2853	-91.5501			-80.0561
-41.6505	-40.6433	-31.2364	-112.715	-65.1222	-55.2642	-67.4817			-203.535
-68.2246	-50.2803	-43.0436	-136.065	-86.0963	-68.0263	-166.341			-104.06
-69.8919	-79.3021	-52.3982	-103.529	-75.4761	-42.4065	-131.928			-130.514
-87.3703	-35.5922	-62.6029	-66.2448	-61.4492	-81.5764	-161.862			-124.377
-63.8344	-46.5638	-34.4729	-68.4789	-130.49	-68.2553	-179.049			-203.305
-48.6283	-46.4144	-75.9121	-75.8773	-75.7699	-47.4864	-168.76			-106.352
-50.2543	-106.15	-60.5959	-76.5558	-96.9837	-96.0168	-97.0841			-112.779
-59.6855	-78.4647	-95.7256	-49.0974	-25.4275	-74.8531	-85.3194			-192.661
-32.7124	-55.178	-60.1005	-41.802	-36.4205	-55.0861	-85.7676			-75.3442
-35.5498	-50.3457	-30.527	-112.246	-36.1634	-38.6912	-161.266			-115.632
-122.996	-61.2377	-209.771	-124.687	-33.9577	-32.0153	-83.7818			-197.651
-107.257	-63.7311	-49.3373	-44.6575	-41.3385	-41.1498	-70.134			-157.356
-37.5622	-73.0052	-39.6464	-74.0372	-122.709	-40.2586	-204.421			-289.832
-90.1449	-83.6479	-168.09	-54.2124	-96.6186	-63.6955	-144.786			-144.393
-62.6696	-75.3307	-109.797	-50.3927	-97.5863	-45.4879	-108.064			-108.605
-55.7784	-63.8096	-80.3271	-128.623	-46.2384	-91.8155	-124.464			-80.5515
-57.3294	-75.0638	-124.224	-63.6701	-51.3697	-47.4671	-171.861			-118.501
-56.1707	-78.0437	-184.693	-193.325	-66.6988	-87.728	-77.9359			-140.066
-49.7473	-165.985	-77.9591	-70.2214	-82.5035	-122.318	-284.159			-179.721
-82.7722	-54.7187	-44.2968	-82.0121	-100.554	-91.4044	-115.73			-204.647
-80.5574	-103.913	-54.8747	-190.523	-57.5036	-57.1207	-170.761			-146.69
-55.8669	-58.9634	-80.7604	-165.56	-86.7691	-51.9243	-113.775			-145.071
-65.0583	-58.7179	-104.868	-96.7068	-87.8916	-144.216	-104.008			-228.252
-92.5381	-42.8068	-76.9884	-95.0387	-38.6814	-79.3176	-191.374			-112.257
-86.0037	-67.0033	-130.569	-45.4327	-71.0878	-72.4131	-93.9966			-77.3198
-89.3321	-67.0181	-122.829	-35.6948	-65.2407	-58.344	-101.365			-161.633
-79.7533	-60.7134	-172.545	-55.4896	-26.3023	-28.8895	-110.718			-59.1753
-42.1503	-70.6552	-94.7423	-100.104	-52.4955	-39.4881	-48.9243			-176.285
-46.7985	-41.6484	-181.752	-57.7417	-37.8126	-53.4878	-130.481			-123.721
-50.401	-143.835	-144.431	-50.5969	-73.7568	-48.0637	-86.5238			-124.081
-129.417	-42.1758	-164.504	-127.819	-40.2535	-43.6658	-264.067			-76.3685
-53.0384	-57.4372	-114.895	-65.2335	-65.4278	-38.8079	-58.3785			-242.223
-39.5589	-60.4335	-55.0086	-89.0309	-50.712	-60.8187	-74.3078			-119.018
-225.225	-106.249	-40.5056	-45.3655	-38.3049	-44.8616	-213.357			-224.223
-43.3046	-81.2273	-97.7733	-46.2484	-45.8743	-51.0898	-60.4892			-58.1194
-56.1881	-58.6405	-106.455	-370.241	-52.8991	-96.1763	-103.729			-118.619
-56.9153	-85.782	-102.338	-48.5191	-71.0921	-71.9342	-106.074			-91.9697
-77.6594	-285.512	-54.6781	-49.051	-38.1688	-130.298	-59.8237			-153.588
-38.4543	-89.7506	-55.2386	-95.0473	-62.6851	-56.8117	-78.1061			-77.84
-41.841	-107.304	-77.7868	-72.4052	-40.728	-109.432	-157.889			-83.9097
-78.9923	-47.7129	-91.2913	-72.5281	-39.7794	-87.2418	-199.017			-95.4624
-84.217	-55.8665	-45.6215	-88.4529	-61.1761	-65.0043	-98.103			-266.692
-61.1256	-183.793	-50.6193	-50.7644	-48.7241	-48.5404	-90.1715			-152.516
-44.6837	-57.4622	-56.1758	-143.652	-64.8496	-52.8122	-167.04			-60.2009
-66.5173	-131.863	-141.758	-92.1751	-82.5505	-32.8181	-139.167			-106.578
-65.1001	-84.6444	-67.4416	-54.4039	-35.7238	-88.7196	-143.283			-90.2604
-69.5654	-69.3379	-47.8297	-78.9741	-140.948	-40.7757	-64.4627			-79.7542
-46.2046	-76.2142	-54.5012	-95.4373	-70.1177	-43.7869	-79.0029			-113.661
-40.1821	-68.9711	-102.902	-102.644	-47.2916	-61.0008	-63.7172			-191.949
-42.6997	-116.641	-98.6216	-85.2703	-65.3027	-119.846	-234.001			-84.419
-107.718	-49.9498	-58.4571	-71.8458	-75.0838	-58.0829	-87.042			-238.929
-143.132	-47.2408	-188.189	-83.383	-50.5295	-49.8912	-76.8428			-63.1457
-118.963	-49.746	-50.7915	-105.546	-25.7833	-48.2524	-100.017			-175.162
-48.388	-113.417	-40.5993	-71.6749	-25.0369	-144.812	-136.564			-170.332
-88.8843	-45.1378	-120.41	-168.165	-172.422	-68.0284	-107.108			-65.492
-92.0825	-82.7483	-70.3538	-75.4044	-37.3535	-71.1689	-131.629			-131.072
-59.8647	-99.4235	-52.8561	-34.4706	-55.6555	-38.2587	-143.841			-226.715
-232.501	-56.5829	-99.7501	-114.879	-51.0202	-40.0042	-92.1181			-98.9583
-49.3186	-32.7613	-210.821	-75.1157	-31.498	-68.7798	-228.067			-115.564
-54.4919	-86.1068	-76.7092	-73.3847	-37.1478	-41.7934	-255.31			-87.7339
-74.6142	-64.1723	-72.771	-102.279	-69.7949	-49.533	-212.1			-106.895
-85.5284	-201.841	-109.944	-110.317	-108.342	-42.4006	-88.8508			-121.149
-44.0034	-54.2561	-142.533	-53.2475	-64.5832	-37.7168	-70.9647			-67.4706
-77.295	-98.1666	-142.519	-77.7765	-42.0898	-32.7747	-72.9227			-82.9842
-154.128	-61.2759	-83.3427	-77.0218	-73.9118	-37.5481	-88.9361			-122.194
-42.8575	-125.684	-56.0652	-67.7259	-39.4728	-67.166	-80.3229			-115.175
-52.6081	-47.5443	-96.4078	-57.4999	-40.6654	-172.02	-70.0867			-131.965
-55.5772	-82.2489	-109.155	-42.3203	-79.805	-126.204	-134.468			-145.517
-123.365	-68.2475	-38.4077	-61.2416	-93.915	-64.2923	-132.556			-146.243
-79.1322	-118.05	-162.208	-67.7497	-69.7865	-40.9774	-72.8758			-108.572
-48.3955	-51.2455	-77.9123	-54.7426	-46.6166	-35.4722	-126.76			-73.7445
-56.7399	-82.6463	-98.6851	-43.0952	-37.0105	-45.5628	-113.917			-119.98
-73.0916	-94.412	-42.5321	-66.5113	-53.5551	-51.9574	-118.177			-114.32
-56.5544	-97.921	-52.2523	-50.0068	-137.131	-44.3679	-166.734			-107.363
-53.7732	-63.1175	-153.41	-71.1694	-85.8453	-72.7143	-153.603			-162.865
-75.6541	-67.3925	-169.692	-43.4569	-41.3074	-174.229	-83.8286			-153.86
-64.4433	-63.0917	-114.973	-73.0226	-48.1633	-42.5787	-153.712			-165.388
-56.851	-63.5796	-216.416	-51.2995	-72.3759	-37.0444	-135.521			-105.936
-207.722	-66.7183	-69.5537	-53.1551	-42.067	-61.2496	-620.698			-152.338
-45.7251	-139.956	-35.1753	-44.4708	-103.419	-72.2435	-79.3355			-153.072
-47.7327	-98.2581	-119.37	-122.563	-36.5685	-36.2377	-93.6758			-187.087
-63.5647	-43.5862	-98.2875	-97.9352	-30.0236	-49.8257	-167.952			-68.6626
-134.975	-130.942	-145.663	-61.5968	-36.3865	-73.1787	-178.175			-120.275
-91.7414	-53.3642	-82.0645	-56.2344	-178.44	-86.2084	-84.616			-70.1557
-35.0038	-69.067	-104.848	-126.66	-123.762	-45.2088	-152.606			-268.568
-47.4903	-137.264	-114.526	-71.3411	-37.4947	-67.5116	-121.062			-203.597
-53.4168	-387.343	-53.9367	-74.4062	-112.623	-41.2949	-90.874			-118.24
-59.4288	-114.884	-136.969	-73.8766	-38.5692	-40.2819	-91.937			-74.9672
-92.5653	-37.1969	-142.07	-49.4697	-39.5703	-34.9502	-143.634			-140.071
-50.7355	-82.8383	-130.515	-46.5241	-92.617	-40.3776	-156.355			-129.539
-71.193	-99.7776	-140.329	-113.943	-82.144	-37.6747	-150.421			-158.299
-50.0987	-53.1293	-96.0417	-56.0783	-195.018	-35.9141	-86.7873			-93.7551
-50.3537	-110.941	-61.6219	-90.6583	-68.0403	-41.0555	-112.296			-280.423
-88.3539	-57.5243	-86.0512	-67.6741	-68.3211	-298.539	-109.574			-197.143
-55.1135	-68.8219	-84.4875	-55.177	-83.2514	-51.291	-124.691			-128.704
-40.8468	-79.5123	-75.1351	-44.5492	-62.5012	-49.9414	-114.552			-354.611
-44.3826	-47.0135	-66.3475	-66.9111	-32.6573	-106.261	-106.566			-138.038
-42.5266	-45.5693	-103.518	-53.2361	-29.1792	-144.801	-251.869			-183.966
-82.6221	-41.8794	-68.1413	-80.4048	-79.5392	-65.194	-139.07			-177.85
-45.5356	-81.2555	-432.182	-70.1042	-46.3437	-56.8798	-230.506			-135.966
-32.31	-135.51	-177.158	-70.2411	-38.5551	-64.9611	-170.537			-182.77
-49.4558	-36.5244	-79.4088	-94.004	-27.135	-91.7291	-173.109			-311.473
-54.7695	-105.598	-45.2649	-76.7493	-73.5037	-74.4548	-105.339			-131.825
-145.001	-104.589	-50.3856	-61.3423	-107.355	-69.655	-193.843			-92.3555
-67.3275	-54.0498	-78.9609	-68.7815	-73.4513	-40.9376	-308.487			-157.788
-68.1337	-41.5589	-154.999	-53.5519	-43.8391	-47.4269	-120.647			-109.026
-57.6854	-116.684	-188.437	-55.8283	-32.983	-58.8783	-106.519			-123.044
-43.9585	-87.9576	-69.4039	-56.0097	-105.229	-37.4638	-127.303			-116.181
-82.6642	-97.0177	-62.409	-45.7338	-56.6272	-46.6962	-81.4096			-76.0406
-165.533	-42.8264	-93.9525	-44.737	-41.4593	-55.3116	-127.309			-103.66
-151.2	-97.7925	-82.0988	-43.0899	-58.6693	-62.3818	-98.1108			-177.289
-43.9445	-91.3773	-120.582	-139.064	-109.838	-42.016	-87.2891			-131.752
-48.8368	-105.31	-61.0371	-50.083	-90.8396	-53.1398	-109.125			-202.683
-160.745	-79.998	-132.848	-138.095	-49.189	-47.6551	-155.721			-185.725
-50.744	-59.1418	-88.498	-72.771	-103.011	-49.664	-109.634			-132.098
-59.3152	-224.811	-80.612	-149.744	-72.3822	-71.2559	-128.874			-148.978
-75.6395	-57.2064	-94.6447	-93.0305	-32.1793	-69.8226	-113.955			-87.4317
-44.3108	-82.574	-327.257	-46.25	-50.6127	-59.7196	-51.2371			-175.173
-71.1205	-114.408	-105.557	-40.253	-44.3946	-59.59	-68.4784			-193.733
-108.728	-132.671	-52.0245	-42.42	-46.9562	-64.0661	-94.2031			-113.917
-39.6889	-118.33	-238.483	-88.689	-150.838	-147.525	-87.9456			-223.797
-269.748	-212.848	-51.0252	-105.956	-32.2352	-65.8094	-140.65			-103.109
-43.6024	-61.4196	-58.0692	-73.5588	-33.4755	-61.0184	-71.9779			-79.0118
-82.1591	-44.5813	-78.3055	-84.0839	-44.3459	-42.0606	-350.104			-190.874
-97.6864	-113.865	-84.8187	-71.8778	-174.424	-44.0862	-74.5489			-170.041
-52.8193	-56.1952	-90.6477	-49.1636	-26.923	-40.661	-202.788			-228.304
-62.0811	-62.0202	-122.811	-48.7814	-73.8356	-41.5392	-97.9202			-261.835
-50.1131	-50.5927	-163.549	-57.2844	-73.7463	-44.6131	-104.641			-217.426
-69.72	-318.68	-56.9539	-113.778	-47.6468	-36.1438	-61.5972			-134.904
-97.5406	-495.906	-98.8968	-60.4769	-51.4362	-31.8331	-102.557			-109.415
-160.213	-147.954	-71.6245	-42.1598	-96.1782	-62.2955	-185.952			-84.8807
-63.1564	-76.0908	-193.255	-96.9611	-64.0322	-103.639	-109.58			-218.266
-133.018	-57.6757	-135.692	-64.5318	-57.3202	-46.1668	-139.465			-131.292
-44.7786	-112.105	-49.6008	-41.3219	-53.0085	-61.3741	-188.586			-139.524
-39.3737	-108.841	-195.09	-59.434	-51.6328	-71.6369	-159.509			-539.854
-80.4742	-112.773	-83.7491	-83.2112	-37.4243	-128.453	-103.59			-154.131
-121.382	-60.499	-101.069	-73.2601	-113.873	-71.3979	-71.1524			-83.4958
-110.362	-91.5705	-135.882	-73.1126	-41.6187	-28.4416	-72.9852			-153.278
-72.4837	-56.5809	-86.1364	-64.5841	-62.1767	-54.9102	-129.848			-107.573
-97.1913	-65.4888	-83.9106	-37.9756	-42.0734	-87.3298	-90.7237			-291.783
-96.1598	-130.846	-124.262	-57.9111	-60.6029	-54.3098	-76.2708			-106.866
-66.2957	-114.529	-54.6701	-94.9647	-192.38	-188.641	-97.5367			-122.185
-50.9096	-165.451	-99.804	-58.6463	-53.9728	-75.6456	-104.777			-255.719
-205.656	-65.0239	-41.4356	-53.9331	-65.8067	-34.0448	-110.282			-225.22
-35.1241	-52.0843	-72.8883	-50.7007	-57.9463	-86.9454	-194.994			-149.383
-85.092	-57.282	-77.3003	-62.9636	-40.8171	-28.5007	-131.304			-92.0746
-51.9032	-172.893	-63.8855	-45.9244	-44.9952	-56.2987	-91.5619			-174.576
-50.4145	-83.0673	-172.98	-48.2854	-59.547	-74.6982	-104.269			-141.341
-42.9341	-45.1321	-99.0508	-85.9685	-64.9743	-79.0144	-94.6064			-111.677
-56.886	-52.6698	-49.9122	-56.0217	-180.897	-40.3579	-133.867			-160.219
-48.6229	-52.7577	-73.6995	-35.6242	-51.3941	-48.6493	-307.431			-179.884
-37.1502	-339.017	-50.9214	-55.3556	-72.0198	-38.0674	-152.101			-103.337
-41.6375	-40.378	-71.5337	-127.9	-44.2705	-38.8046	-98.5573			-125.219
-47.6059	-62.9925	-140.034	-72.1829	-30.3311	-78.9173	-72.1864			-122.623
-38.0785	-48.302	-72.5343	-44.3174	-62.9903	-31.3911	-70.4754			-113.639
-51.2665	-137.239	-73.7146	-84.0602	-48.6477	-71.0093	-60.4305			-144.964
-50.9064	-90.0323	-101.426	-188.678	-39.0718	-236.413	-119.806			-127.291
-119.883	-72.4087	-54.5166	-97.5941	-151.363	-88.9103	-123.236			-198.916
-72.391	-48.175	-66.8826	-46.4333	-73.9634	-137.284	-192.98			-159.189
-33.4545	-56.9343	-146.291	-46.0265	-84.5583	-64.5859	-86.1976			-219.943
-62.2359	-97.925	-84.208	-71.8563	-32.947	-49.5723	-135.854			-80.3346
-67.6641	-196.595	-188.821	-37.3629	-34.3493	-43.9067	-223.493			-154.601
-104.913	-41.515	-51.1392	-37.2382	-56.5262	-55.9211	-94.242			-125.427
-89.7986	-53.3911	-178.056	-61.6673	-57.6398	-30.4863	-79.6882			-63.4702
-160.208	-109.372	-109.333	-74.2477	-33.4544	-98.5043	-130.551			-177.01
-76.7834	-43.1322	-96.7329	-93.5819	-40.2924	-36.6355	-136.501			-106.778
-151.504	-85.3892	-86.8726	-95.2312	-38.339	-92.652	-256.423			-114.608
-167.082	-71.4603	-66.4339	-59.4365	-44.5746	-57.8416	-148.618			-159.946
-115.37	-50.0079	-118.973	-54.1696	-174.825	-60.7622	-86.3043			-171.239
-63.1892	-37.9848	-200.916	-47.2295	-40.4451	-59.6259	-147.558			-117.582
-51.893	-75.8601	-92.3556	-63.4485	-35.262	-68.8595	-88.6616			-231.191
-63.8746	-43.6313	-80.8778	-126.642	-49.6834	-38.2018	-65.392			-211.031
-77.6033	-255.313	-72.7147	-47.4016	-132.9	-38.7822	-218.737			-123.857
-169.026	-84.3036	-108.43	-75.8629	-56.2272	-150.619	-95.9433			-153.013
-67.452	-399.424	-35.2972	-192.867	-110.737	-60.2103	-90.3137			-92.6405
-83.2429	-40.3434	-81.1792	-40.085	-82.8452	-143.555	-129.825			-145.76
-71.2054	-105.986	-148.255	-67.8604	-74.4969	-62.583	-71.0195			-153.833
-58.1143	-106.017	-51.0444	-105.226	-52.9398	-41.318	-72.4958			-155.14
-56.3092	-60.6327	-171.121	-73.0674	-51.3076	-50.8814	-53.0693			-90.0279
-68.0356	-81.0373	-113.403	-62.8563	-74.9387	-57.2206	-106.562			-259.977
-90.365	-81.4252	-32.037	-51.7872	-78.7223	-201.609	-54.9972			-213.985
-60.7638	-67.0996	-40.2428	-75.1706	-90.6325	-51.9252	-83.1983			-68.8445
-33.2722	-40.2105	-58.7925	-35.9829	-35.3004	-25.6594	-73.6389			-323.34
-36.5954	-77.8226	-107.913	-62.705	-38.3716	-42.6212	-64.9137			-175.194
-42.8787	-69.7898	-36.6597	-58.231	-52.6669	-29.0375	-163.118			-142.042
-60.9273	-50.6781	-69.1252	-51.6097	-94.8046	-30.2593	-73.2702			-125.655
-635.911	-57.2569	-105.994	-53.3506	-98.5216	-28.4932	-99.4606			-80.0223
-49.9705	-56.2662	-104.483	-38.2128	-35.4402	-34.1607	-111.671			-219.09
-40.8375	-102.823	-74.1233	-36.7713	-142.86	-36.9985	-75.9505			-65.4076
-51.4213	-72.9445	-74.25	-38.3457	-55.9505	-86.3032	-98.4916			-130.598
-92.6566	-53.049	-42.9249	-62.8387	-38.9725	-44.7482	-94.9019			-117.127
-28.4699	-58.7742	-115.898	-36.4159	-44.3076	-55.0836	-83.256			-143.537
-64.6593	-45.5621	-70.4612	-57.7941	-67.5683	-31.3715	-86.3961			-147.24
-61.5109	-122.579	-85.7219	-46.3324	-35.9634	-67.788	-92.0353			-114.534
-81.1056	-65.2501	-33.7424	-102.724	-157.726	-37.6328	-63.6694			-93.7348
-56.8649	-42.3701	-76.6805	-72.5757	-63.1448	-57.8301	-99.323			-208.693
-68.2195	-77.8468	-71.1279	-201.415	-37.4586	-48.7534	-99.792			-100.917
-41.6521	-41.9021	-71.0161	-60.6699	-68.7547	-39.9121	-150.731			-113.069
-52.648	-115.938	-149.884	-158.154	-40.5345	-49.0406	-152.112			-144.827
-68.5534	-117.694	-62.3819	-97.4365	-87.2511	-39.3305	-219.671			-177.907
-57.3443	-45.7855	-100.16	-87.53	-43.9047	-163.486	-199.418			-154.708
-46.2632	-44.0563	-49.1055	-46.0039	-108.588	-47.9999	-149.932			-99.276
-94.5862	-51.68	-106.995	-52.0413	-118.734	-34.4991	-71.8955			-131.452
-142.632	-56.9803	-210.433	-55.6549	-52.2116	-53.245	-112.742			-84.9915
-128.199	-99.447	-72.1628	-114.462	-48.7544	-419.623	-249.925			-113.804
-49.9452	-60.6418	-103.401	-36.2667	-70.6698	-58.7934	-164.721			-153.077
-47.5886	-52.531	-42.7032	-56.6443	-157.027	-39.0152	-80.5194			-79.8578
-133.679	-48.9891	-64.4159	-50.2732	-89.9364	-48.9143	-79.8011			-130.036
-35.6842	-68.3748	-49.6999	-73.388	-88.8264	-90.3019	-99.6438			-93.4271
-122.348	-56.9794	-126.96	-79.0352	-36.622	-132.355	-140.415			-81.2111
-58.6326	-82.9509	-89.4113	-51.6921	-147.477	-45.3163	-109.5			-138.013
-66.8148	-55.3887	-75.6528	-72.0197	-131.44	-48.4413	-81.1915			-155.21
-36.0035	-40.8285	-74.5756	-51.3276	-47.4485	-36.2089	-117.742			-162.735
-172.751	-38.0855	-73.0052	-51.6375	-155.129	-35.9393	-550.057			-235.33
-36.1051	-42.9906	-74.8455	-137.695	-37.7155	-77.8373	-136.409			-95.2829
-46.4479	-152.287	-75.4101	-73.649	-58.1686	-91.4408	-77.7544			-105.582
-103.169	-135.22	-81.1226	-70.3384	-61.4656	-82.136	-109.459			-172.39
-55.7429	-34.522	-54.899	-51.4539	-38.2273	-49.8193	-115.007			-161.029
-51.2441	-46.8851	-368.602	-97.6518	-48.4429	-56.0577	-60.5189			-223.861
-68.8189	-90.7254	-104.361	-69.7586	-93.395	-55.1643	-69.4878			-71.2871
-181.199	-60.7488	-27.3692	-130.185	-47.7567	-40.0711	-58.7143			-118.046
-71.6592	-52.8338	-52.2363	-100.313	-148.778	-67.4984	-95.5385			-209.95
-42.8755	-89.3117	-117.236	-29.9215	-102.096	-181.089	-79.7152			-119.916
-148.257	-46.1122	-77.6435	-63.7616	-78.3949	-56.9515	-119.606			-157.04
-42.6624	-52.3039	-122.062	-40.4687	-56.8275	-79.4133	-198.874			-75.8234
-38.0823	-50.057	-91.3987	-85.5593	-43.1698	-75.5999	-69.7746			-76.7647
-85.5961	-41.4454	-57.9753	-183.402	-44.3139	-54.6992	-78.8039			-135.864
-128.045	-52.1094	-146.971	-105.707	-96.3328	-77.1483	-108.777			-164.095
-54.7874	-88.7032	-73.4098	-57.7316	-96.8721	-26.32	-85.9677			-191.045
-53.5903	-98.525	-53.3955	-85.8954	-188.373	-41.0902	-95.1377			-226.592
-36.6026	-46.9425	-32.7287	-85.9078	-90.9411	-129.454	-82.2857			-89.0099
-49.6363	-47.0585	-172.674	-77.7649	-47.977	-23.6453	-53.7204			-127.096
-50.0038	-110.493	-80.3655	-100.677	-78.8557	-47.7041	-104.359			-125.97
-85.0076	-70.2378	-102.801	-48.2923	-91.6683	-42.5944	-66.938			-72.8109
-37.0431	-89.0348	-142.366	-59.7119	-39.3856	-74.2972	-114.691			-173.84
-73.65	-43.0886	-102.427	-194.688	-31.7361	-55.1521	-98.6142			-119.201
-62.0178	-98.0749	-118.885	-38.2919	-74.7639	-61.164	-105.154			-67.5402
-37.1085	-33.2959	-50.3155	-109.061	-105.439	-48.9816	-59.0382			-182.504
-79.0482	-53.2514	-138.384	-46.3991	-45.7402	-52.7499	-121.152			-182.818
-82.687	-85.9131	-147.658	-44.4597	-212.608	-206.208	-76.2332			-107.249
-57.0157	-55.0161	-116.327	-102.022	-83.4378	-47.6435	-93.449			-158.378
-53.8007	-67.0677	-369.492	-73.4414	-47.4725	-48.8265	-103.87			-244.372
-49.2829	-38.2948	-44.5592	-45.7846	-76.0095	-45.0635	-109.554			-64.4341
-36.8812	-166.321	-55.2741	-74.3039	-136.048	-82.6521	-55.8734			-180.468
-59.5374	-80.3449	-27.7322	-203.599	-112.986	-39.2154	-217.3			-117.203
-68.558	-161.674	-153.893	-44.6529	-171.333	-37.8638	-92.5732			-122.995
-26.2179	-52.2518	-43.91	-48.0906	-40.0243	-116.082	-97.8227			-197.973
-42.6402	-132.243	-53.1902	-46.6941	-37.7169	-139.14	-360.254			-215.996
-48.8261	-78.7161	-125.542	-91.9369	-104.835	-36.0486	-58.3088			-126.456
-89.6985	-48.3197	-56.0463	-66.71	-90.8141	-46.5031	-104.245			-79.0831
-50.6163	-40.1402	-56.3325	-59.6811	-49.073	-47.2943	-61.4858			-98.291
-48.6832	-79.6419	-197.557	-68.6869	-42.6623	-70.7018	-80.3071			-125.965
-38.8026	-88.3714	-105.126	-53.5036	-54.6205	-49.0854	-71.7528			-95.5225
-277.083	-68.1895	-43.5842	-64.5325	-49.8519	-70.3228	-395.608			-130.883
-113.566	-43.8462	-30.0326	-314.02	-34.5233	-37.5854	-146.212			-89.5336
-183.775	-88.8554	-56.4606	-62.4731	-38.025	-39.9998	-116.845			-96.6456
-91.6438	-42.2529	-46.0524	-241.508	-39.3994	-64.4679	-195.464			-67.0398
-49.9005	-41.0456	-96.8159	-49.1269	-249.783	-28.7416	-102.017			-219.923
-49.0122	-97.2877	-62.1937	-44.8677	-77.1175	-41.2281	-87.222			-109.194
-53.6756	-93.343	-216.554	-38.1483	-67.6855	-65.7975	-81.1205			-122.642
-51.3599	-57.8664	-76.4613	-86.1781	-52.2709	-36.0582	-59.2525			-178.505
-53.6878	-76.0665	-28.4319	-78.4948	-57.5165	-29.4832	-73.2998			-123.542
-55.7225	-52.58	-138.924	-59.8846	-418.65	-69.9887	-145.847			-97.4284
-49.301	-69.7879	-49.0311	-77.1919	-98.4994	-45.8844	-100.344			-151.94
-44.6081	-130.559	-29.2289	-40.7597	-33.6995	-35.3938	-216.822			-276.078
-143.883	-80.1766	-75.9964	-57.2499	-51.1327	-70.012	-204.507			-66.7743
-70.2269	-72.1423	-55.5324	-79.0161	-51.5241	-113.239	-96.3179			-197.571
-85.9012	-87.7933	-172.024	-120.195	-75.7339	-26.312	-95.0238			-73.6961
-59.1537	-39.1751	-218.187	-124.123	-55.4698	-72.76	-42.1575			-130.29
-95.1338	-37.1516	-80.3312	-61.8933	-39.6581	-65.0057	-95.181			-145.404
-63.5372	-58.375	-56.1514	-44.2814	-65.8511	-75.5565	-97.6571			-97.2347
-106.412	-55.0297	-156.401	-58.6734	-97.9091	-58.1815	-61.9098			-71.5758
-58.6748	-53.1809	-45.155	-64.574	-142.03	-58.7391	-103.13			-253.726
-52.0506	-45.5119	-78.4847	-66.9006	-37.7822	-62.7979	-82.3505			-215.516
-61.6796	-234.263	-84.4408	-79.7993	-53.8435	-92.928	-245.862			-148.236
-84.934	-46.9333	-62.2289	-77.6385	-83.6048	-186.064	-81.3548			-176.174
-149.654	-48.7432	-42.4416	-73.4981	-151.741	-71.9772	-74.9896			-77.903
-70.5232	-114.644	-35.2875	-49.6133	-51.1761	-50.255	-172.532			-136.604
-74.6258	-96.84	-50.5455	-44.4679	-36.0425	-29.0684	-120.074			-171.988
-113.948	-72.4267	-66.2658	-58.1494	-125.819	-43.2577	-111.443			-111.766
-114.228	-38.4717	-84.9369	-82.9954	-49.1604	-37.6743	-108.218			-181.281
-60.0734	-82.4906	-76.2147	-46.3667	-64.4295	-68.8551	-124.922			-111.172
-104.819	-75.689	-39.6249	-76.9976	-73.5972	-48.9404	-70.5771			-146.271
-75.1821	-229.233	-162.76	-65.289	-58.6526	-43.6365	-77.431			-164.295
-96.6047	-52.3072	-43.3016	-41.2929	-45.3546	-44.5493	-62.4784			-195.877
-44.538	-45.8917	-43.3704	-74.263	-80.9357	-51.7983	-101.781			-75.8146
-110.016	-66.3649	-54.0309	-109.342	-132.694	-41.367	-70.3582			-98.9055
-49.3558	-46.7047	-27.6234	-103.612	-31.2777	-46.4486	-90.4675			-109.952
-62.8047	-83.817	-44.6876	-41.7783	-33.1534	-92.3973	-88.6408			-214.091
-65.6952	-169.453	-116.443	-80.9434	-48.0715	-51.4678	-611.205			-164.496
-78.5296	-367.657	-175.886	-40.267	-166.118	-52.4563	-155.737			-231.955
-40.6571	-72.5849	-29.6424	-72.809	-84.231	-34.8015	-68.2189			-142.616
-82.1212	-54.1895	-72.9137	-45.8815	-82.977	-74.8553	-104.187			-94.8305
-59.6987	-56.2487	-80.1176	-44.8784	-87.9734	-78.7523	-61.9109			-128.642
-63.9948	-106.393	-47.9292	-80.4421	-37.3854	-79.0492	-91.024			-185.635
-66.4026	-112.432	-148.463	-101.647	-47.2285	-35.9271	-100.808			-208.965
-124.137	-54.9877	-54.6533	-102.84	-140.452	-47.3037	-127.872			-169.994
-57.5475	-55.5765	-60.8323	-65.8389	-52.4216	-46.9402	-166.804			-209.704
-41.3055	-53.7429	-191.72	-155.364	-50.3005	-85.815	-56.193			-152.871
-51.2601	-196.493	-72.5561	-96.528	-241.849	-46.9918	-93.7173			-162.846
-57.9931	-37.4888	-28.9588	-64.4492	-71.3499	-42.7829	-82.7455			-218.607
-115.577	-117.555	-245.212	-44.4686	-36.5339	-44.1773	-83.1446			-173.472
-53.8216	-106.638	-309.189	-92.3168	-35.245	-36.0567	-54.7453			-160.645
-56.2968	-60.0296	-64.3759	-54.8752	-82.7424	-39.7737	-95.1172			-187.509
-107.967	-51.4948	-52.8023	-57.113	-57.3316	-30.8663	-105.761			-117.905
-63.5103	-46.9868	-110.698	-156.218	-61.525	-54.4373	-85.3913			-111.469
-70.6692	-178.902	-59.3033	-40.9796	-53.017	-46.7544	-87.6359			-243.026
-42.1739	-52.4509	-115.806	-296.132	-72.914	-41.7321	-220.943			-169.641
-60.907	-65.3431	-252.73	-86.7158	-64.1352	-80.9428	-198.486			-128.962
-57.0526	-53.0822	-141.666	-65.7525	-113.198	-85.1799	-114.123			-107.903
-59.5341	-74.1	-53.627	-55.0428	-36.0258	-37.7962	-115.631			-173.19
-57.1542	-62.1808	-208.186	-92.2239	-44.0255	-54.1503	-73.5945			-140.927
-62.1012	-67.2323	-139.129	-102.353	-234.521	-76.728	-73.1154			-87.9191
-47.0085	-56.6125	-54.2752	-52.9809	-65.1485	-54.9289	-183.357			-94.8706
-85.2844	-45.7649	-130.549	-54.7049	-108.609	-30.7839	-152.423			-202.294
-38.7847	-32.3577	-42.2313	-159.631	-84.4603	-48.5096	-109.891			-217.352
-106.947	-142.378	-57.0763	-90.9747	-75.8134	-40.1663	-106.258			-171.812
-54.3463	-63.3352	-137.86	-97.02	-149.08	-60.947	-64.9675			-205.914
-68.7949	-45.6582	-40.2855	-79.602	-55.5257	-37.4715	-171.704			-72.8854
-51.0376	-136.459	-129.052	-62.655	-54.7224	-43.0447	-99.4267			-66.306
-48.9984	-53.1232	-140.859	-178.546	-116.412	-60.3377	-162.908			-134.429
-116.362	-129.644	-50.9405	-133.065	-46.436	-81.9718	-231.923			-214.529
-39.4108	-47.2825	-47.5153	-355.417	-70.7021	-44.8259	-130.101			-219.794
-102.847	-39.5148	-109.378	-80.1965	-119.872	-46.5218	-112.952			-136.443
-56.8572	-56.9783	-59.7353	-181.181	-77.0084	-54.336	-126.867			-80.3633
-81.972	-122.267	-59.0376	-274.993	-45.3745	-183.081	-84.6345			-239.561
-61.1287	-84.1903	-54.4583	-266.223	-151.54	-37.5462	-63.8025			-59.8256
-77.7277	-83.1474	-100.697	-199.517	-174.578	-41.762	-99.3478			-83.3636
-54.7627	-81.5016	-69.178	-278.148	-48.7657	-34.0288	-58.3558			-109.442
-42.2433	-41.5229	-32.2028	-138.85	-59.1653	-104.735	-115.949			-110.164
-90.4532	-58.4483	-49.4169	-200.48	-35.3945	-44.8931	-138.359			-265.317
-44.2055	-45.4951	-111.54	-179.655	-58.1114	-71.6215	-50.8147			-93.72
-43.9648	-47.9183	-108.208	-115.206	-39.3698	-32.0275	-88.993			-120.253
-84.4804	-39.8631	-46.5683	-240.179	-44.7721	-32.4394	-68.8504			-173.339
-142.889	-63.0451	-67.821	-121.543	-60.3584	-73.4212	-61.546			-112.664
-79.6322	-58.2405	-45.1579	-216.56	-79.1822	-43.8952	-76.2758			-103.152
-114.057	-106.852	-178.337	-225.448	-73.9587	-60.3279	-136.944			-124.011
-41.5829	-88.0603	-161.707	-123.002	-63.1493	-44.762	-104.377			-140.776
-55.6701	-134.408	-40.1526	-84.9529	-93.5263	-40.7368	-91.3595			-201.162
-64.8024	-38.6591	-37.8384	-51.3151	-44.4953	-46.5875	-63.2912			-135.409
-46.0613	-85.7141	-122.258	-80.726	-231.146	-57.169	-98.4362			-146.241
-106.386	-75.9604	-191.532	-69.9404	-27.8116	-114.72	-79.926			-144.784
-43.0085	-93.6399	-208.245	-97.1596	-89.6146	-74.7989	-64.481			-105.456
-46.4754	-93.7048	-90.4237	-44.618	-203.449	-37.2672	-72.7905			-78.3358
-49.7944	-79.2113	-58.3558	-72.0745	-99.8629	-55.3215	-77.7476			-149.572
-58.5056	-79.2902	-672.267	-250.298	-56.6577	-37.6236	-103.909			-196.196
-53.053	-94.7274	-40.206	-125.587	-63.0733	-153.883	-76.6004			-126.719
-43.6743	-96.7501	-238.271	-51.8095	-76.4627	-122.029	-106.954			-83.4449
-90.224	-62.3713	-110.817	-62.0774	-65.4004	-86.5893	-159.472			-176.608
-64.9833	-99.3729	-41.9577	-137.572	-45.9053	-62.6788	-169.164			-216.879
-62.8047	-69.1855	-92.5694	-79.6641	-82.1071	-56.3893	-91.571			-75.8272
-49.0955	-68.5115	-59.3242	-65.622	-49.474	-33.4489	-101.309			-137.954
-43.1905	-76.4044	-164.723	-61.5873	-81.2442	-45.0071	-114.162			-157.345
-54.8144	-68.8126	-81.2547	-68.7014	-184.076	-59.7483	-82.5452			-133.511
-74.0704	-89.2679	-51.1697	-79.6719	-50.1461	-31.2415	-145.12			-206.447
-114.013	-89.7845	-129.654	-75.8659	-92.0128	-122.72	-92.6669			-135.462
-70.3661	-104.837	-39.4587	-81.903	-106.562	-61.4243	-66.8822			-149.891
-56.7864	-85.0804	-57.2444	-190.964	-48.7346	-87.861	-46.7985			-128.08
-44.2777	-101.914	-217.91	-160.236	-117.298	-31.5978	-48.7523			-153.131
-69.5726	-65.8584	-64.872	-73.4363	-89.4027	-67.7012	-114.469			-182.275
-69.0604	-54.0915	-63.7236	-52.1122	-75.2412	-90.633	-104.857			-157.206
-81.8391	-62.9436	-138.013	-84.545	-45.2211	-32.6365	-90.204			-153.781
-154.688	-439.64	-165.097	-133.356	-47.0872	-36.1351	-68.7206			-93.44
-50.2643	-75.6648	-91.9658	-47.2306	-46.0117	-30.9483	-88.0193			-60.2707
-95.9229	-69.2761	-46.8241	-73.8228	-65.7571	-30.3373	-108.312			-252.983
-54.2974	-83.8629	-57.0076	-111.044	-122.774	-100.267	-84.6176			-185.445
-40.2056	-50.8387	-72.9889	-71.7247	-47.9455	-47.3336	-76.4999			-132.657
-59.8613	-180.234	-38.9333	-57.8708	-51.9645	-55.7334	-53.9762			-167.274
-113.591	-63.135	-91.6059	-61.1103	-43.6628	-34.0005	-107.826			-69.4573
-36.4513	-57.6819	-136.591	-70.1357	-73.0706	-108.744	-85.8077			-48.8939
-59.7807	-85.8348	-50.2705	-113.297	-107.39	-45.8334	-118.157			-103.357
-57.1761	-80.6731	-56.571	-63.906	-68.0099	-52.1236	-139.577			-82.4721
-54.475	-57.8203	-83.8653	-55.5661	-43.5257	-44.261	-186.742			-207.137
-56.6473	-77.4404	-45.7199	-49.684	-88.5068	-40.0184	-74.4225			-104.102
-56.1805	-55.6099	-68.2533	-40.0026	-72.0021	-56.9485	-234.397			-82.9099
-117.243	-83.1325	-126.236	-48.3191	-124.362	-85.6841	-73.8431			-122.466
-67.791	-84.8755	-52.4616	-42.1536	-93.3526	-50.3118	-98.8561			-97.7539
-41.8396	-64.794	-77.325	-51.8385	-54.9807	-33.4851	-78.5241			-75.0425
-50.4813	-46.8127	-88.2341	-98.4661	-63.9518	-38.7801	-78.1203			-173.185
-127.805	-48.6718	-122.243	-60.6833	-91.1262	-38.203	-127.51			-62.9022
-66.0777	-62.7205	-43.511	-42.7747	-82.2224	-29.9251	-59.2519			-72.5708
-47.8607	-53.7978	-64.6355	-80.5669	-61.2519	-72.2327	-110.198			-86.5537
-73.1342	-168.976	-105.709	-45.1824	-79.2669	-43.2928	-76.339			-141.686
-40.6715	-66.4992	-100.342	-42.8505	-36.9729	-44.5821	-81.1926			-99.4606
-53.0396	-107.089	-88.4104	-129.843	-93.9112	-64.0305	-58.7236			-143.371
-240.478	-46.9055	-100.733	-55.5667	-52.3348	-38.3644	-106.834			-106.76
-93.6404	-60.4238	-49.3796	-61.8869	-37.3559	-130.892	-51.9562			-126.012
-86.9322	-51.3737	-72.9072	-54.1766	-89.432	-107.803	-115.08			-123.512
-57.1177	-50.5216	-212.246	-83.2091	-47.772	-106.584	-81.3183			-84.9835
-135.853	-59.9928	-60.844	-63.1995	-199.489	-53.28	-67.6223			-145.334
-68.8195	-50.2273	-277.211	-97.1938	-55.688	-35.4321	-164.51			-72.5834
-117.141	-48.2803	-133.393	-126.547	-109.303	-53.5919	-155.634			-108.417
-51.9444	-152.128	-86.9387	-55.992	-157.636	-45.0541	-106.042			-160.172
-49.7385	-157.593	-141.519	-211.047	-46.8004	-40.3416	-105.794			-107.856
-55.2696	-83.159	-227.069	-102.654	-73.0349	-72.2446	-94.2442			-63.3159
-53.4951	-66.847	-95.6747	-62.5419	-125.392	-48.1057	-55.4293			-72.1776
-81.4339	-43.8054	-93.8983	-87.8858	-59.2094	-57.5398	-93.2235			-89.5658
-42.8284	-83.3043	-85.6119	-78.105	-42.9312	-34.3327	-67.755			-96.1062
-58.4996	-86.0199	-81.2707	-74.7483	-50.9464	-98.2855	-105.13			-71.1372
-52.3688	-62.4747	-34.0336	-40.9275	-92.7672	-44.7789	-62.4964			-95.7863
-57.2475	-111.242	-125.712	-354.574	-57.186	-66.1148	-161.379			-122.286
-43.7197	-375.554	-51.959	-98.7673	-183.474	-56.492	-154.028			-152.956
-52.1954	-52.6979	-124.964	-65.0897	-46.9656	-39.9646	-107.331			-137.485
-45.3599	-82.0398	-58.2487	-66.2759	-67.064	-32.68	-69.4211			-110.698
-48.4675	-113.849	-231.202	-83.7465	-84.3209	-170.505	-101.245			-158.905
-62.135	-41.8965	-52.0879	-101.874	-35.6866	-72.9989	-144.786			-173.996
-78.5968	-88.0027	-53.9539	-103.526	-74.6133	-47.0907	-154.67			-69.454
-65.2463	-70.5917	-200.713	-72.4317	-55.3746	-41.078	-66.1387			-174.034
-69.2695	-72.5039	-57.7337	-68.2786	-67.2403	-31.6444	-145.121			-75.9514
-59.3352	-49.9222	-162.083	-90.0089	-52.5898	-64.1471	-109.001			-123.706
-45.2082	-69.7722	-41.9827	-46.4943	-71.2556	-81.383	-82.5467			-124.137
-75.6145	-57.3601	-56.8152	-86.6608	-36.2646	-91.6062	-74.5547			-201.468
-145.751	-47.7953	-111.175	-87.4087	-46.1161	-42.666	-72.382			-80.0742
-183.057	-40.7981	-139.082	-78.3305	-90.1644	-26.624	-90.5774			-88.3148
-48.6892	-40.3321	-73.009	-99.5886	-93.7154	-39.7433	-93.4996			-104.173
-40.2414	-66.5685	-135.359	-45.13	-41.3575	-86.432	-154.221			-79.6937
-120.884	-71.3486	-117.908	-49.3701	-49.8564	-31.6082	-105.627			-87.5377
-50.1188	-56.7274	-58.938	-102.824	-54.2613	-51.1761	-67.0109			-59.1937
-166.989	-48.88	-115.046	-55.887	-108.457	-31.955	-85.8942			-128.426
-37.2419	-64.0503	-234.225	-64.7403	-109.755	-139.141	-104.87			-100.615
-244.418	-43.1616	-86.8741	-72.3956	-91.0414	-63.9643	-107.322			-140.689
-66.8846	-53.5953	-172.598	-61.2447	-79.7718	-33.4301	-88.9932			-73.1207
-78.9175	-54.608	-125.046	-64.7384	-55.7887	-67.2672	-65.7274			-68.7603
-190.161	-54.9646	-146.121	-44.7669	-53.4234	-53.3838	-60.6681			-79.3644
-73.7531	-171.813	-74.35	-132.922	-60.8595	-105.236	-141.782			-53.0538
-48.8882	-68.2282	-132.206	-121.046	-158.658	-38.7324	-53.2966			-64.17
-57.439	-55.502	-121.474	-92.616	-59.4934	-30.0226	-78.5349			-66.5514
-51.7151	-56.629	-39.1525	-57.6737	-125.877	-46.0019	-68.3949			-71.0763
-70.9868	-68.5947	-37.4417	-128.343	-166.075	-45.0215	-107.494			-103.447
-153.41	-82.305	-69.302	-62.2757	-42.5316	-42.4733	-48.3998			-69.2178
-41.865	-45.1446	-45.0122	-84.8756	-51.4209	-54.8596	-96.5553			-98.9413
-37.9454	-55.9201	-80.862	-75.4854	-59.9774	-90.8269	-111.832			-66.0292
-113.852	-44.4941	-59.5055	-66.9034	-72.7369	-30.8738	-146.7			-142.747
-41.8945	-72.2324	-38.3571	-64.1162	-86.1076	-149.66	-131.329			-210.653
-46.8102	-38.7023	-39.5196	-78.1675	-51.0329	-161.622	-60.7295			-129.648
-56.2368	-38.2599	-186.048	-52.2216	-119.655	-25.8472	-139.069			-98.6938
-46.6167	-59.8913	-65.9476	-43.7007	-56.2864	-76.0058	-120.084			-66.7679
-77.3373	-74.5406	-52.5873	-46.691	-58.2537	-170.239	-46.4327			-95.6879
-98.8507	-47.4216	-37.663	-92.9442	-48.5343	-86.5303	-73.9755			-64.719
-44.7707	-95.5711	-71.8586	-51.8716	-85.9118	-39.1921	-58.6143			-104.523
-62.4556	-37.0193	-41.5323	-99.6908	-106.935	-33.23	-72.005			-103.723
-63.438	-36.5142	-54.7577	-93.9301	-100.49	-40.9706	-100.697			-124.038
-137.959	-113.827	-91.3434	-72.1942	-136.465	-42.842	-97.4284			-72.6094
-150.921	-56.8477	-46.2574	-51.5444	-57.0688	-45.6547	-63.373			-79.2839
-38.6874	-34.0487	-332.923	-95.4687	-31.1519	-122.251	-108.628			-107.763
-363.597	-48.411	-72.3639	-67.7666	-60.1684	-50.7275	-77.938			-150.494
-112.824	-76.3164	-85.2492	-95.4309	-86.653	-38.417	-59.4267			-171.003
-68.0853	-46.1753	-38.1865	-51.2418	-60.8721	-74.3572	-170.045			-102.572
-42.7479	-61.297	-111.267	-43.8655	-59.707	-68.4979	-101.471			-75.7387
-108.137	-42.5388	-44.1254	-59.7876	-98.1164	-36.9414	-105.392			-66.4043
-36.5893	-95.7964	-62.7912	-46.5529	-54.5425	-35.7612	-160.051			-73.2278
-67.0905	-45.7131	-116.563	-67.1801	-53.7846	-41.9578	-98.2189			-66.9817
-48.153	-110.968	-64.245	-49.5842	-124.703	-62.4504	-113.361			-85.6133
-37.7945	-57.9774	-149.461	-43.0226	-96.2955	-173.928	-86.3437			-74.221
-126.893	-60.5924	-39.6876	-71.3136	-77.1888	-44.5763	-121.807			-66.6002
-64.7809	-40.7367	-88.6454	-170.591	-103.129	-44.176	-49.0729			-54.8798
-59.7255	-38.9731	-69.8671	-72.3342	-496.946	-62.9855	-121.348			-54.6205
-35.1828	-94.1872	-108.413	-141.638	-96.208	-79.1555	-57.9769			-81.5316
-110.304	-26.5807	-38.0774	-136.237	-59.6258	-244.334	-99.4491			-59.3667
-164.022	-130.764	-62.08	-69.2499	-117.85	-74.5081	-61.5453			-57.9067
-94.8752	-61.7378	-89.0372	-38.7413	-40.581	-33.0051	-235.093			-71.8248
-45.1301	-34.2027	-45.708	-40.3645	-113.763	-29.148	-43.5072			-75.1652
-43.3308	-61.5326	-84.2785	-54.6018	-94.0118	-41.1846	-61.9274			-144.97
-41.9832	-39.5051	-50.6241	-68.8135	-114.899	-41.7865	-155.401			-85.6545
-62.9629	-53.0192	-165.992	-47.5241	-63.7306	-45.6852	-67.028			-87.4967
-48.0392	-44.2396	-302.534	-71.0115	-46.8501	-36.4414	-68.2185			-147.973
-80.4532	-43.5172	-128.501	-53.3921	-34.5061	-52.6112	-151.126			-95.7189
-66.6487	-99.8717	-86.8539	-96.3568	-36.7231	-88.8344	-135.726			-94.5527
-43.2081	-84.8813	-144.977	-91.9511	-94.8263	-84.6652	-133.393			-156.211
-43.6453	-61.036	-51.0347	-56.3602	-70.1262	-74.3182	-87.7118			-104.745
-72.9251	-63.1906	-126.662	-67.4161	-154.358	-59.1049	-75.7555			-94.4763
-105.548	-42.0221	-504.889	-56.8342	-61.418	-51.8574	-110.128			-138.117
-50.3033	-77.669	-46.1606	-45.4318	-88.8953	-33.8405	-48.5963			-80.09
-58.0751	-78.6815	-32.6204	-70.5949	-93.2861	-41.2381	-68.2968			-221.034
-111.741	-31.2013	-80.7556	-70.3781	-37.9815	-46.0168	-64.7355			-139.999
-110.607	-30.1757	-49.1286	-46.5845	-82.979	-43.8381	-65.1316			-54.1134
-51.8907	-72.0663	-113.586	-69.726	-76.2643	-37.7014	-94.0264			-176.699
-57.0737	-79.5496	-46.0699	-92.9816	-71.323	-30.7864	-70.5884			-164.201
-57.9163	-64.045	-74.1997	-71.6945	-67.154	-244.15	-223.362			-76.6797
-120.055	-41.7907	-171.103	-77.0727	-51.5339	-142.118	-86.3933			-106.339
-106.708	-260.009	-73.359	-56.1051	-54.1234	-150.969	-124.08			-83.4225
-57.5832	-37.3507	-33.8762	-53.4501	-70.8979	-76.5979	-87.1747			-102.135
-170.879	-107.43	-129.657	-132.011	-129.088	-29.2003	-73.5483			-199.981
-148.238	-97.5843	-57.4522	-44.8792	-52.8235	-36.7259	-79.5224			-76.0436
-173.806	-192.213	-41.8937	-68.0816	-79.1437	-41.8564	-82.9738			-85.9667
-109.71	-57.1732	-49.3563	-84.9265	-161.153	-36.8515	-66.9693			-107.618
-144.629	-98.1573	-39.9431	-86.9694	-178.334	-44.9215	-100.136			-70.8906
-144.311	-45.7159	-55.5783	-46.3665	-55.13	-33.4473	-85.6774			-83.1014
-164.473	-116.083	-117.497	-57.5941	-56.3973	-32.5819	-59.0536			-138.938
-205.899	-142.475	-162.671	-51.2831	-159.84	-50.3271	-70.7422			-114.81
-204.969	-46.1996	-118.151	-98.1148	-92.5299	-68.3528	-65.8332			-66.2434
-48.4436	-40.449	-57.9099	-54.9442	-86.9977	-116.293	-84.6831			-68.7147
-41.1196	-74.7924	-113.777	-76.4785	-43.8532	-58.8989	-81.2322			-103.569
-40.5264	-232.684	-171.582	-68.8121	-101.376	-47.6118	-75.0119			-125.304
-72.346	-349.533	-137.062	-52.5814	-66.6052	-48.4985	-73.6697			-83.1666
-57.4037	-41.6454	-75.2001	-51.5823	-63.2313	-39.6677	-130.215			-82.0582
-59.6794	-48.2903	-370.608	-108.267	-71.2896	-90.2757	-84.432			-117.669
-56.7169	-59.6076	-325.411	-101.32	-60.9165	-51.1984	-225.519			-109.403
-43.6297	-78.2429	-56.1232	-91.165	-82.5179	-84.9078	-139.854			-57.4647
-58.4396	-47.0217	-102.755	-84.472	-44.918	-45.8172	-96.707			-97.4513
-42.6862	-201.561	-186.569	-60.6283	-34.9202	-27.6324	-234.501			-153.29
-38.4197	-48.4153	-102.347	-53.3725	-80.5304	-42.4588	-62.7635			-71.025
-33.2825	-41.6815	-104.944	-100.041	-49.5236	-47.914	-54.661			-87.6715
-42.9149	-58.275	-78.2145	-79.9245	-89.2092	-67.1499	-66.1058			-79.1328
-111.828	-42.0924	-416.784	-47.0868	-107.93	-44.8369	-62.9598			-77.4182
-52.0545	-36.1046	-114.135	-84.2892	-87.2859	-72.1782	-87.6289			-57.1517
-61.7401	-36.1245	-102.699	-65.5724	-78.3182	-48.2862	-54.3157			-64.1314
-54.7463	-54.3634	-74.4506	-64.9723	-40.7735	-98.4059	-60.7382			-76.5006
-45.7326	-166.708	-71.2171	-53.6566	-78.9917	-98.7474	-137.69			-213.858
-120.684	-84.032	-158.639	-79.9202	-101.175	-199.912	-71.3941			-98.202
-65.0235	-186.641	-83.843	-70.871	-60.7989	-71.0286	-57.5116			-88.3537
-52.341	-29.6159	-43.9824	-66.2261	-72.1568	-54.7254	-276.495
-50.8782	-78.9033	-137.598	-81.1007	-42.567	-65.6547	-82.4771
-33.2932	-215.75	-141.236	-47.2734	-31.635	-47.475	-106.039
-31.8552	-28.7934	-181.256	-59.9102	-97.2201	-34.0219	-172.765
-114.099	-42.5934	-139.505	-84.5206	-55.91	-125.283	-159.835
-49.9109	-70.2541	-129.755	-45.0575	-120.881	-51.7834	-95.5832
-109.766	-48.7196	-111.394	-65.6098	-75.1509	-38.9584	-140.16
-87.8324	-71.8149	-68.4759	-118.316	-72.9741	-103.724	-51.2422
-90.0522	-36.0675	-108.546	-56.8702	-48.1482	-123.814	-135.557
-42.4702	-150.311	-91.1755	-61.2451	-71.976	-65.0778	-154.235
-65.5353	-36.4971	-253.293	-50.895	-32.0138	-36.1255	-63.4403
-39.0116	-249.578	-84.1193	-64.8959	-40.8495	-46.2275	-94.6935
-86.6657	-35.3891	-56.9405	-47.2313	-40.443	-35.9495	-261.499
-54.7132	-39.8204	-103.135	-53.6807	-57.9463	-44.0964	-107.732
-75.6911	-115.006	-249.634	-50.9949	-178.733	-76.957	-301.862
-46.3649	-199.396	-207.97	-67.9601	-53.021	-55.6749	-192.105
-101.371	-43.9227	-85.9877	-33.5905	-36.5304	-66.8257	-148.738
-77.9762	-125.688	-197.03	-59.6239	-41.717	-44.8894	-120.778
-43.5029	-159.814	-57.3034	-48.3372	-92.5028	-26.9994	-74.5532
-52.4714	-137.889	-69.7771	-41.17	-219.874	-27.758	-122.496
-726.754	-40.6212	-50.2565	-113.289	-73.7471	-34.7605	-409.569
-83.5576	-35.0729	-62.5755	-50.8724	-31.4779	-76.7958	-82.8512
-76.5269	-36.7103	-146.256	-36.2306	-37.1052	-47.7135	-73.0393
-56.3619	-81.8757	-162.633	-65.8559	-76.3786	-72.4171	-79.8008
-127.069	-39.6761	-62.0809	-147.63	-56.2797	-123.425	-103.437
-63.5298	-81.504	-46.6684	-73.0172	-37.5493	-83.96	-126.383
-66.5464	-53.1147	-100.288	-66.1246	-45.7637	-55.4298	-237.561
-72.4049	-34.9595	-142.927	-57.7228	-84.0032	-52.4712	-96.9367
-95.285	-51.5974	-47.6555	-114.454	-51.749	-76.4475	-91.7417
-293.823	-53.885	-212.837	-106.611	-80.0617	-103.625	-151.964
-53.0164	-47.3654	-159.279	-68.8555	-56.547	-52.895	-128.627
-50.1208	-54.268	-41.35	-48.5714	-65.6343	-98.3728	-107.508
-143.52	-248.571	-162.065	-60.4534	-46.1178	-67.9047	-83.7454
-134.562	-41.6084	-82.3815	-37.042	-132.511	-40.9751	-85.55
-50.2665	-130.374	-229.676	-53.3591	-134.607	-29.2151	-80.4063
-92.2401	-42.2739	-65.5334	-72.8018	-32.0775	-51.6133	-54.3798
-56.0462	-96.9133	-147.962	-46.7658	-62.9322	-163.709	-93.8955
-47.7613	-69.1759	-42.0334	-121.273	-69.403	-49.3093	-112.21
-77.9145	-45.5087	-88.0068	-41.7851	-51.5199	-22.6562	-72.3171
-74.2555	-88.3275	-74.9893	-50.4069	-67.8898	-23.3495	-133.728
-126.832	-57.1345	-42.0791	-35.883	-47.2251	-37.8395	-271.343
-77.697	-110.147	-79.9353	-109.373	-72.669	-37.2076	-94.9375
-71.1126	-70.6035	-229.462	-47.0489	-39.2427	-54.1349	-114.09
-36.6081	-75.2917	-101.28	-76.6035	-52.0418	-56.3571	-76.7035
-42.9525	-127.344	-33.2688	-72.4266	-55.3825	-50.3691	-75.5364
-59.0158	-43.4085	-141.345	-49.3756	-85.8801	-46.2696	-143.631
-43.3688	-66.4158	-98.9409	-53.7642	-88.5427	-27.4099	-139.007
-55.4239	-98.0379	-62.211	-126.357	-62.4244	-98.4436	-56.5172
-39.0822	-42.736	-65.0075	-62.362	-133.86	-32.9981	-135.275
-133.697	-49.6213	-36	-80.1487	-57.5712	-130.906	-78.8892
-79.4582	-38.1615	-50.916	-94.6778	-74.4553	-42.029	-79.2365
-36.0061	-63.4105	-87.1746	-57.066	-48.6608	-37.2523	-130.009
-44.1855	-33.8501	-118.377	-55.444	-44.8577	-45.9223	-134.953
-41.0094	-125.975	-65.484	-78.5833	-52.3369	-93.1571	-72.3456
-70.9709	-95.9662	-186.646	-50.1325	-80.3702	-38.3239	-96.7213
-101.65	-63.5429	-406.345	-68.4633	-71.8589	-64.6403	-65.0996
-38.3592	-129.946	-261.916	-64.8389	-40.0596	-22.0393	-129.748
-70.3361	-58.8531	-162.965	-58.2393	-39.886	-42.4129	-63.4164
-37.5337	-41.5343	-30.5503	-55.5463	-78.6289	-46.1663	-59.714
-36.0676	-31.4702	-115.162	-45.6377	-55.8247	-35.1703	-70.0133
-128.008	-150.625	-61.6135	-67.2049	-35.1372	-42.6058	-127.158
-73.4143	-33.3691	-54.302	-177.442	-80.1668	-23.264	-61.1214
-50.5927	-74.5672	-296.082	-59.6155	-52.4788	-78.1894	-90.6503
-156.263	-98.9808	-232.115	-49.3661	-101.038	-34.8469	-60.5327
-66.8276	-31.4707	-189.041	-103.241	-126.904	-40.2113	-179.55
-105.397	-41.0088	-222.588	-217.782	-87.9291	-53.2032	-60.9034
-40.8169	-35.979	-210.222	-85.8213	-173.796	-73.6655	-130.374
-48.9451	-108.39	-254.534	-45.0663	-43.7522	-38.5048	-84.2695
-39.0365	-89.0369	-220.911	-57.8341	-46.1478	-88.8259	-118.984
-43.8333	-62.5546	-156.254	-70.2127	-65.9952	-34.4362	-111.962
-123.868	-29.3762	-220.311	-94.8659	-58.4736	-36.3714	-62.2325
-74.5684	-41.6937	-40.3585	-95.836	-66.4403	-42.7376	-159.818
-51.2612	-56.5068	-138.207	-56.7187	-75.9729	-166.563	-148.659
-46.6928	-127.134	-292.651	-139.994	-122.136	-43.2968	-89.7255
-77.4244	-95.1706	-43.449	-51.0145	-49.6121	-39.1171	-66.5957
-35.8941	-38.844	-73.2042	-122.07	-53.726	-36.9196	-158.964
-51.2552	-62.2373	-216.741	-165.446	-107.807	-38.7375	-51.9351
-63.691	-34.5302	-45.6182	-170.075	-106.852	-61.0293	-75.1869
-71.7837	-49.4636	-88.4549	-83.5689	-46.1082	-76.2905	-76.7197
-61.5885	-53.9489	-49.5348	-50.2602	-51.0332	-40.8386	-62.4221
-221.627	-28.3804	-36.4791	-37.8533	-148.453	-68.2128	-75.2271
-106.096	-83.7432	-31.4088	-134.592	-105.651	-44.2201	-75.7423
-66.1732	-23.1888	-100.582	-67.7156	-27.687	-33.8227	-46.7982
-127.437	-79.2002	-35.5375	-87.2234	-71.3199	-231.341	-70.1163
-107.488	-30.7777	-227.21	-142.263	-43.5427	-106.4	-114.169
-32.0744	-65.7708	-68.0655	-61.7943	-118.022	-114.696	-68.1369
-49.6664	-73.0905	-479.841	-94.5472	-49.552	-51.002	-113.609
-39.4081	-56.8971	-258.739	-59.2831	-101.415	-87.2864	-196.911
-44.9017	-56.209	-125.734	-56.8448	-117.287	-96.6535	-58.5157
-61.8256	-39.1185	-36.5312	-66.0389	-51.76	-52.4339	-80.139
-81.8834	-47.1936	-124.489	-72.712	-48.8456	-208.814	-108.096
-182.332	-43.4331	-138.447	-60.0026	-66.2517	-28.7622	-95.2014
-45.443	-54.3126	-152.853	-99.0562	-57.6154	-59.1261	-66.6676
-53.3115	-133.289	-239.65	-123.553	-30.3632	-54.5031	-97.0839
-63.4913	-24.8313	-126.407	-47.072	-46.7425	-137.685	-85.2652
-36.1186	-36.6112	-96.2689	-40.8442	-76.3841	-80.0076	-68.8782
-69.1897	-76.4846	-119.242	-30.7762	-40.1729	-261.769	-81.8686
-94.6318	-122.102	-146.291	-68.5125	-44.8915	-45.0112	-119.797
-69.0241	-87.6607	-115.166	-48.154	-69.8765	-87.9434	-91.3038
-151.74	-101.996	-241.42	-50.6084	-52.6039	-45.0978	-129.819
-114.505	-166.311	-25.8894	-62.1227	-122.44	-103.116	-52.4039
-132.732	-92.85	-168.351	-308.131	-82.9185	-44.162	-89.9824
-267.977	-65.3833	-115.438	-317.944	-67.6632	-28.2908	-103.217
-64.5893	-150.616	-60.6613	-339.031	-79.3618	-157.345	-82.2537
-117.088	-44.2197	-96.3507	-179.154	-76.5027	-60.5297	-193.714
-117.658	-42.0759	-61.8385	-179.603	-52.1205	-43.4826	-130.083
-56.6561	-33.9453	-102.326	-72.076	-39.9741	-132.177	-84.2084
-93.9497	-39.4466	-109.018	-130.286	-37.748	-83.8886	-62.5733
-40.741	-37.5915	-49.5239	-312.544	-56.8354	-89.1485	-122.131
-99.0089	-155.118	-50.7152	-105.164	-47.2749	-110.196	-94.7615
-62.392	-37.2372	-68.1283	-169.603	-69.412	-121.353	-104.391
-153.514	-78.6488	-75.1876	-368.721	-50.0628	-120.05	-56.7728
-62.5373	-29.3766	-82.5903	-156.754	-108.437	-151.098	-91.6688
-57.574	-33.6745	-356.987	-120.531	-74.9105	-53.6219	-98.3649
-32.23	-92.2298	-49.0038	-97.738	-46.3357	-59.5953	-107.452
-170.515	-64.2539	-67.5477	-105.141	-79.7211	-122.009	-136.282
-48.8917	-37.9618	-81.267	-43.8389	-82.7614	-114.998	-108.255
-113.123	-30.2767	-61.7229	-95.2331	-42.2099	-181.304	-134.007
-54.2773	-72.4954	-78.2533	-169.418	-64.3486	-30.4213	-130.839
-54.9509	-41.1636	-51.8563	-92.3219	-116.702	-161.854	-115.678
-51.6782	-91.6671	-74.2534	-42.3975	-75.6711	-139.221	-91.1825
-47.9237	-109.467	-67.5073	-86.4636	-62.1028	-125.997	-52.2835
-126.838	-57.1423	-123.902	-58.9665	-146.628	-22.6209	-185.926
-76.4868	-61.1508	-70.652	-49.1911	-104.332	-123.132	-129.101
-42.7702	-52.9955	-64.5129	-54.5673	-46.6226	-207.172	-61.5048
-44.1617	-42.1958	-142.065	-104.006	-73.7221	-141.777	-123.24
-91.7605	-60.6016	-32.9484	-75.1308	-110.425	-30.8274	-128.974
-37.0541	-67.9536	-53.0636	-42.163	-59.4111	-123.652	-67.171
-45.2576	-47.0498	-103.93	-61.7215	-65.9741	-53.9261	-57.3366
-215.411	-130.453	-46.9699	-139.007	-103.761	-66.5352	-114.42
-75.7129	-54.7633	-105.458	-90.7413	-84.3815	-23.2791	-83.5713
-101.539	-37.208	-47.5775	-103.895	-85.1601	-35.6153	-105.392
-30.5156	-34.5902	-292.35	-44.7347	-50.2593	-29.2281	-93.4963
-71.0506	-108.745	-45.9189	-161.491	-93.903	-48.3212	-111.267
-47.4648	-53.4852	-329.177	-51.915	-104.111	-166.107	-84.4666
-106.422	-47.2395	-49.2991	-109.316	-43.1324	-53.5959	-142.154
-105.89	-76.8927	-31.7557	-50.6905	-86.2027	-22.669	-58.2856
-90.8266	-109.78	-122.227	-72.9813	-111.568	-58.6229	-100.599
-32.1944	-209.552	-60.0786	-114.458	-76.4932	-75.3406	-70.1145
-143.213	-28.8048	-124.274	-78.3654	-98.6661	-64.7475	-58.2597
-47.7216	-34.6859	-146.463	-92.431	-111.218	-57.0663	-74.6213
-309.362	-29.6822	-257.809	-77.8254	-36.541	-101.509	-81.3213
-63.462	-42.0494	-216.344	-58.9753	-118.753	-38.4838	-58.0929
-527.105	-62.5467	-60.7609	-73.7258	-115.059	-61.8755	-84.6605
-44.6698	-28.7793	-120.53	-59.0735	-39.7835	-45.476	-69.8563
-67.5032	-39.914	-34.5068	-86.198	-73.9843	-41.9742	-131.713
-69.9366	-70.6975	-168.523	-73.0945	-49.8094	-72.2181	-96.8402
-70.3814	-91.0215	-110.305	-73.9112	-47.033	-33.813	-103.126
-59.1572	-38.5654	-40.622	-63.2982	-61.536	-21.4933	-96.9946
-49.831	-85.82	-37.7332	-94.1575	-148.737	-38.5134	-92.0254
-41.3142	-86.1446	-49.4579	-69.9244	-32.0462	-137.078
-40.7709	-92.706	-33.5781	-109.763	-50.2575	-37.9623
-50.4544	-37.1146	-211.901	-72.4936	-36.836	-49.1388
-84.3077	-58.7691	-62.8391	-142.774	-94.143	-20.2222
-40.8425	-104.746	-129.46	-51.2218	-218.321	-31.2938
-63.9551	-93.0193	-36.5067	-62.4052	-38.1243	-39.5775
-47.1058	-41.0109	-80.0063	-90.9125	-43.4933	-96.2749
-47.5311	-79.2401	-63.7757	-72.2204	-106.707	-36.1595
-46.6199	-41.7161	-33.5365	-98.9854	-89.8501	-57.2272
-43.9556	-65.8127	-63.9665	-59.4969	-33.7981	-28.5826
-152.488	-42.4454	-77.1805	-65.7157	-32.0621	-32.1429
-123.025	-144.89	-150.231	-40.3959	-50.9203	-51.987
-61.2243	-91.3388	-237.421	-188.386	-20.6111	-30.1467
-55.2855	-34.998	-90.3577	-130.123	-62.608	-23.4981
-44.1052	-47.3752	-79.6473	-73.4949	-145.433	-21.869
-75.5848	-45.8343	-174.226	-147.184	-163.944	-27.4612
-82.5202	-86.8806	-71.761	-97.3375	-54.7598	-30.9374
-63.1918	-71.4583	-200.198	-64.0969	-71.7611	-45.2486
-30.9347	-85.5278	-70.8709	-65.7107	-53.0787	-31.4806
-76.9185	-77.8496	-92.1651	-62.4139	-35.4918	-42.3762
-72.2424	-59.4337	-146.575	-158.326	-70.491	-128.902
-107.806	-47.6617	-55.3868	-153.501	-83.3792	-297.305
-61.8407	-72.8182	-56.9104	-72.8309	-48.7582	-137.064
-34.3047	-88.3499	-88.5817	-95.6298	-139.103	-67.2748
-94.9166	-50.7755	-86.5805	-139.984	-40.4427	-51.2351
-113.811	-53.2464	-189.419	-46.1477	-40.8154	-31.7642
-54.8492	-90.8861	-48.3232	-52.9528	-87.9795	-40.7322
-87.3423	-94.6759	-61.5801	-130.805	-34.1496	-23.697
-33.8508	-86.6184	-43.0568	-296.173	-50.8636	-51.5964
-57.4706	-108.505	-37.0596	-54.0625	-71.4415	-51.1625
-35.8713	-66.9334	-36.7416	-168.271	-97.5216	-77.583
-142.758	-70.9466	-82.8013	-191.328	-43.7121	-38.1573
-53.3625	-391.254	-51.8509	-150.564	-90.1354	-53.123
-72.3535	-153.759	-42.3554	-66.4665	-52.0414	-91.685
-99.2743	-61.0582	-120.528	-205.604	-136.321	-189.416
-45.9562	-136.853	-33.1776	-294.474	-68.9439	-81.1119
-92.3954	-45.4191	-63.7902	-102.443	-84.9573	-79.2505
-48.1958	-38.1963	-43.3589	-197.814	-71.7415	-92.5765
-55.996	-38.7522	-118.991	-265.308	-37.6617	-74.6558
-52.6516	-109.291	-178.322	-65.0073	-57.6604	-59.2242
-32.8904	-38.1676	-68.2442	-110.164	-50.2559	-143.232
-80.9236	-74.4004	-45.609	-132.082	-53.5601	-47.0613
-54.0295	-83.1941	-77.0489	-50.7683	-77.1465	-108.891
-52.4566	-46.0603	-67.0649	-57.0791	-82.6608	-57.3222
-57.6984	-39.1313	-404.258	-91.6594	-44.5691	-101.124
-144.946	-66.3774	-127.606	-131.45	-43.3776	-223.205
-35.8999	-96.6986	-65.5143	-76.1272	-38.518	-70.5115
-105.36	-39.8487	-168.807	-52.8503	-48.5345	-68.6967
-37.1311	-75.7837	-154.152	-56.2987	-161.535	-46.8444
-72.7721	-50.243	-53.7638	-60.508	-175.638	-61.3353
-82.3016	-89.9905	-70.4227	-49.4857	-35.9878	-92.8433
-52.5768	-54.4496	-62.5539	-51.7219	-33.8126	-66.2009
-56.6731	-144.185	-91.9961	-49.2279	-87.6834	-85.1664
-116.955	-80.8811	-39.5478	-64.6633	-117.441	-73.0834
-49.4086	-114.923	-37.903	-71.3526	-46.055	-117.701
-71.6544	-44.8073	-66.0089	-88.1638	-63.6961	-73.5508
-37.8616	-37.9185	-58.1679	-77.8298	-30.0806	-62.7966
-55.8502	-37.1873	-45.213	-80.4664	-38.6243	-62.7495
-45.2495	-114.459	-193.421	-137.18	-58.796	-57.8329
-80.2187	-40.2717	-46.6458	-61.8443	-38.9078	-52.4594
-149.817	-171.969	-54.1394	-90.1289	-92.3076	-46.2302
-64.0495	-192.716	-71.5703	-55.2029	-96.879	-41.3037
-122.764	-72.7314	-118.247	-57.3521	-43.3461	-84.0313
-43.6142	-41.8686	-80.1932	-86.374	-38.5946	-71.8385
-54.2528	-52.2794	-55.9346	-74.4511	-41.5744	-111.741
-46.8291	-145.895	-103.499	-49.501	-40.0921	-89.5961
-187.055	-58.9389	-84.0617	-62.8509	-69.0406	-76.0696
-48.746	-98.2041	-29.768	-88.5859	-34.8499	-35.033
-79.504	-34.9421	-96.1547	-68.2502	-31.9294	-46.0196
-131.073	-37.8851	-95.2825	-41.5039	-64.2793	-71.3749
-70.5085	-38.7887	-100.294	-51.6098	-72.4113	-60.8356
-53.593	-48.5601	-35.6018	-48.6763	-50.2527	-69.467
-53.2612	-40.3427	-94.9422	-53.1985	-70.2389	-47.3513
-37.7355	-33.6943	-26.0504	-88.1454	-29.4296	-74.4608
-60.7421	-40.3368	-66.9861	-150.345	-93.5276	-91.1219
-84.1646	-49.0689	-65.9902	-157.339	-27.4259	-86.5592
-64.8369	-98.4106	-127.947	-95.0767	-106.557	-55.3411
-47.5785	-52.4485	-43.3759	-79.8518	-35.8197	-102.577
-298.918	-130.857	-89.8824	-85.1734	-30.4406	-91.0044
-88.0913	-39.7718	-90.6341	-78.9475	-84.532	-63.2251
-71.723	-42.5184	-31.9221	-95.384	-104.756	-53.0954
-46.1353	-125.672	-123.775	-107.311	-47.0043	-100.881
-39.596	-63.9836	-37.7132	-127.666	-41.5656	-43.2337
-68.3082	-69.0512	-92.7605	-105.211	-235.801	-57.0502
-44.6167	-220.35	-179.379	-121.868	-57.7592	-53.117
-36.8926	-77.2391	-66.3342	-58.637	-35.8485	-142.932
-51.0308	-52.3712	-54.7614	-95.645	-45.3016	-76.4626
-115.528	-42.2325	-97.4987	-106.31	-34.9647	-74.1305
-68.5491	-38.7422	-64.5676	-41.4349	-56.9721	-53.9393
-71.4185	-48.747	-74.4001	-58.5834	-39.1667	-130.233
-55.6746	-44.8205	-67.5633	-81.1224	-35.8056	-176.485
-45.0116	-42.5309	-47.2496	-52.745	-37.2231	-73.9445
-99.7837	-63.5969	-108.44	-55.8305	-135.362	-66.0413
-86.9088	-73.1757	-116.448	-144.241	-58.6189	-64.725
-44.8819	-40.2321	-103.619	-48.8195	-49.354	-57.3094
-145.822	-37.639	-125.821	-56.8589	-59.1924	-85.7734
-91.775	-118.553	-83.6733	-86.3933	-46.6611	-69.4961
-48.2014	-84.6914	-130.561	-76.5701	-43.0835	-49.3301
-45.718	-31.6667	-51.7738	-96.1396	-110.598	-91.7345
-54.5399	-44.7599	-45.6493	-62.1293	-101.395	-82.6387
-63.3596	-57.917	-43.0688	-51.3101	-40.9474	-74.4781
-40.9513	-55.2705	-108.009	-109.939	-107.081	-52.4694
-40.061	-57.2459	-110.2	-62.3857	-62.7206	-53.8537
-32.6367	-37.7287	-31.1657	-59.8127	-55.6096	-46.7205
-77.2209	-38.8254	-37.5181	-62.1442	-53.4441	-112.276
-65.3861	-49.8665	-96.2786	-47.352	-36.2481	-45.2189
-45.8571	-46.7514	-68.6806	-47.796	-79.619	-47.4266
-132.536	-42.0413	-103.638	-83.351	-74.8927	-154.467
[truncated: 8,319 more rows]

## Sheet: Figure5
Figure 5c)
[truncated: 1,827 more rows]

[truncated: 6 more sheets: Figure6, Figure 7, Figure 8, Figure 9, Figure10, Supplementary_figure1]
